# Supplementary material for: Impact of SARS-CoV-2 Mutations on PCR Assay Sequence Alignment
Source: Front Public Health. 2022 Apr 28;10:889973. doi: 10.3389/fpubh.2022.889973 (PMC9096222; doi:10.3389/fpubh.2022.889973)
Supplement: Supplementary file 1 [file Table_1.XLSX]

## Sheet: captions
Table	Title	Caption
S1	Assay	The assay definition is a string of delimited components, such as probe and primers, which are also listed in separate columns. Identity statistics to the reference genome (NCBI GenBank accession no. NC_045512) are listed under the sstart (subject start), send (subject end), and pident (percent identity) columns.
S2	GISAID EpiCoV™ Accession Ranges	This file lists the GISAID EpiCoV™ accession ranges (inclusive) used in this work.
S3	GISAID EpiCoV™ Accession Ranges (Omicron)	This file lists the GISAID EpiCoV™ accession ranges (inclusive) used in the follow-up Omicron VoC analysis.
S4	Variation	Variant counts and percentages are listed by position and type together with reference and alternate allele.
S5	Regional Mutation Frequency	The number of mutations by position are listed by position and region type (assay or non-assay.
S6	Regional Mutation Percentage	The percentage of positions with a given number of mutations is listed for assay and non-assay regions.
S7	Confusion Matrix	For each assay, the confusion matrix categorizes sequence alignment results by assay according to the workflow rules.
S8	Confusion Matrix (Omicron)	For each assay, the confusion matrix categorizes Omicron sequence alignment results by assay according to the workflow rules.
S9	Near Neighbor Analysis	This is the confusion matrix for each assay according to a previous workflow described on virological.org that looked at off-target species.
SA	Variant Call Date	This table lists the date of VoC or VoI designation by each disease control center.
SB	Assay Escape Count	The first column lists the FN count associated with the total number of sequences listed in the second column.
SC	Predicted Shared Failure	This table lists the number of times an assay was observed failing with n other assays. In other words, the numeric column names represent the number of other assays that failed for a given sequence with the assay in the id column.

## Sheet: S1_assays
no	id	sstart	send	pident	gene	definition	forward_primer	reverse_primer	probe	citation
1	Japan_NIID_WH-1_F501	483	896	100	ORF1ab	CCCTATGTGTTCATCAAACG[TTCGGATGCTCGAACTGCACC]TCATGGTCATGTTATGGTTGAGCTGGTAGCAGAACTCGAAGGCATTCAGTACGGTCGTAGTGGTGAGACACTTGGTGTCCTTGTCCCTCATGTGGGCGAAATACCAGTGGCTTACCGCAAGGTTCTTCTTCGTAAGAACGGTAATAAAGGAGCTGGTGGCCATAGTTACGGCGCCGATCTAAAGTCATTTGACTTAGGCGACGAGCTTGGCACTGATCCTTATGAAGATTTTCAAGAAAACTGGAACACTAAACATAGCAGTGGTGTTACCCGTGAACTCATGCGTGAGCTTAACGGAGGGGCATACACTCGCTATGTCGATAACAACTTCTGTGGCCCTGATGGCTACCCTCTTG…	TTCGGATGCTCGAACTGCACC	CCTTCTAGCACGTGCTGGTAAAG	NA	Nao, Naganori, Kazuya Shiratori, Harutaka Katano, Shutoku Matsuyama, and Makoto Takeda. “Detection of Second Case of 2019-NCoV Infection in Japan.” National Institute of Infectious Diseases, January 2020. https://www.niid.go.jp/niid/en/2019-ncov-e/9334-ncov-vir3-2.html.
2	Japan_NIID_WH-1_F509	491	837	100	ORF1ab	GTTCATCAAACGTTCGGATG[CTCGAACTGCACCTCATGG]TCATGTTATGGTTGAGCTGGTAGCAGAACTCGAAGGCATTCAGTACGGTCGTAGTGGTGAGACACTTGGTGTCCTTGTCCCTCATGTGGGCGAAATACCAGTGGCTTACCGCAAGGTTCTTCTTCGTAAGAACGGTAATAAAGGAGCTGGTGGCCATAGTTACGGCGCCGATCTAAAGTCATTTGACTTAGGCGACGAGCTTGGCACTGATCCTTATGAAGATTTTCAAGAAAACTGGAACACTAAACATAGCAGTGGTGTTACCCGTGAACTCATGCGTGAGCTTAACGGAGGGGCATACACTC[GCTATGTCGATAACAACTTCTG]TGGCCCTGATGGCTACCCTC	CTCGAACTGCACCTCATGG	GCTATGTCGATAACAACTTCTG	NA	Nao, Naganori, Kazuya Shiratori, Harutaka Katano, Shutoku Matsuyama, and Makoto Takeda. “Detection of Second Case of 2019-NCoV Infection in Japan.” National Institute of Infectious Diseases, January 2020. https://www.niid.go.jp/niid/en/2019-ncov-e/9334-ncov-vir3-2.html.
3	Japan_NIID_WH-1_Seq_F519	501	823	100	ORF1ab	CGTTCGGATGCTCGAACTGC[ACCTCATGGTCATGTTATGG]TTGAGCTGGTAGCAGAACTCGAAGGCATTCAGTACGGTCGTAGTGGTGAGACACTTGGTGTCCTTGTCCCTCATGTGGGCGAAATACCAGTGGCTTACCGCAAGGTTCTTCTTCGTAAGAACGGTAATAAAGGAGCTGGTGGCCATAGTTACGGCGCCGATCTAAAGTCATTTGACTTAGGCGACGAGCTTGGCACTGATCCTTATGAAGATTTTCAAGAAAACTGGAACACTAAACATAGCAGTGGTGTTACCCGTGAACTCATGCGTGAGCTTAACGGAGG[GGCATACACTCGCTATGTC]GATAACAACTTCTGTGGCCC	ACCTCATGGTCATGTTATGG	GGCATACACTCGCTATGTC	NA	Nao, Naganori, Kazuya Shiratori, Harutaka Katano, Shutoku Matsuyama, and Makoto Takeda. “Detection of Second Case of 2019-NCoV Infection in Japan.” National Institute of Infectious Diseases, January 2020. https://www.niid.go.jp/niid/en/2019-ncov-e/9334-ncov-vir3-2.html.
4	Yip-ORF1ab	1865	1970	100	ORF1ab	ATCAATACTGAGTCCTCTTT[ATGCATTTGCATCAGAGGCT]GCTCGTGTTGTACGATCAATTTTCTCCCGCACTCTTGAAACTGCTCAAAATTCTGTGCGTGTTTT[ACAGAAGGCCGCTATAACAA]TACTAGATGGAATTTCACAG	ATGCATTTGCATCAGAGGCT	ACAGAAGGCCGCTATAACAA	NA	Yip, Cyril Chik-Yan, Chi-Chun Ho, Jasper Fuk-Woo Chan, Kelvin Kai-Wang To, Helen Shuk-Ying Chan, Sally Cheuk-Ying Wong, Kit-Hang Leung, et al. “Development of a Novel, Genome Subtraction-Derived, SARS-CoV-2-Specific COVID-19-Nsp2 Real-Time RT-PCR Assay and Its Evaluation Using Clinical Specimens.” International Journal of Molecular Sciences 21, no. 7 (April 2020). https://doi.org/10.3390/ijms2107…
5	Noblis.12	3239	3482	100	ORF1ab	ACAAACTGTTGGTCAACAAG[ACGGCAGTGAGGACAATCAG]ACAACTACTATTCAAACAATTGTTGAGGTTCAACCTCAATTAGAGATGGAACTTACACCAGTTGTTCAGACTATTGAAGTGAATAGTTTTAGTGGTTATTTAAAACTTACTGACAATGTATACATTAAAAATGCAGACATTGTGGAAGAAGCTAAAAAGGTAAAA(CCAACAGTGGTTGTTAATGCAGCCA)ATGTTTACCTTAA[ACATGGAGGAGGTGTTGCAG]GAGCCTTAAATAAGGCTACT	ACGGCAGTGAGGACAATCAG	ACATGGAGGAGGTGTTGCAG	CCAACAGTGGTTGTTAATGCAGCCA	Holland, Mitchell, Daniel A. Negrón, Shane Mitchell, Mychal Ivancich, Katharine W. Jennings, Bruce Goodwin, and Shanmuga Sozhamannan. “Preliminary in Silico Assessment of the Specificity of Published Molecular Assays and Design of New Assays Using the Available Whole Genome Sequences of 2019-NCoV - SARS-CoV-2 Coronavirus / NCoV-2019 Diagnostics and Vaccines.” Virological, January 2020. https://vi…
6	C1_COV_ORF1a	10964	11071	100	ORF1ab	TAGACAATGCTCAGGTGTTA[CTTTCCAAAGTGCAGTGAAAAGAACAATCAA](GGGTACACACCACTGGTTGTTACTCA)CAATTTTGACTTCACTTTTAGTTT[TAGTCCAGAGTACTCAATGGTCTTTG]TTCTTTTTTTTGTATGAAAA	CTTTCCAAAGTGCAGTGAAAAGAACAATCAA	TAGTCCAGAGTACTCAATGGTCTTTG	GGGTACACACCACTGGTTGTTACTCA	N/A
7	France_nCoV_IP2	12689	12797	100	ORF1ab	TGCTGTCAAATTACAGAATA[ATGAGCTTAGTCCTGTTG]CACTACGAC(AGATGTCTTGTGCTGCCGGTA)CTACACAAACTGCTTGCACTGATGACAATGCGTTAGCTTACT[ACAACACAACAAAGGGAG]GTAGGTTTGTACTTGCACTG	ATGAGCTTAGTCCTGTTG	ACAACACAACAAAGGGAG	AGATGTCTTGTGCTGCCGGTA	Institut Pasteur. “Protocol: Real-Time RT-PCR Assays for the Detection of SARS-CoV-2,” n.d. https://www.who.int/docs/default-source/coronaviruse/real-time-rt-pcr-assays-for-the-detection-of-sars-cov-2-institut-pasteur-paris.pdf?sfvrsn=3662fcb6_2.
8	China_ORF1ab	13341	13460	100	ORF1ab	CCTACAACTTGTGCTAATGA[CCCTGTGGGTTTTACACTTAA]AAACACAGTCTGTA(CCGTCTGCGGTATGTGGAAAGGTTATGG)CTGTAGTTGTGATCAACTCCGCGAACCCATGCTTCAG[TCAGCTGATGCACAATCGT]TTTTAAACGGGTTTGCGGTG	CCCTGTGGGTTTTACACTTAA	TCAGCTGATGCACAATCGT	CCGTCTGCGGTATGTGGAAAGGTTATGG	Niu, Peihua, Roujian Lu, Li Zhao, Huijuan Wang, Baoying Huang, Fei Ye, Wenling Wang, Wenjie Tan, and Key Laboratory of Biosafety, National Health and Family Planning Commission, National Institute for Viral Disease Control and Prevention, China CDC, Beijing, China. “Three Novel Real-Time RT-PCR Assays for Detection of COVID-19 Virus.” China CDC Weekly 2, no. 25 (2020): 453–57. https://doi.org/10.…
9	France_nCoV_IP4	14079	14186	100	ORF1ab	TAGATAATCAAGATCTCAAT[GGTAACTGGTATGATTTCG]GTGATT(TCATACAAACCACGCCAGG)TAGTGGAGTTCCTGTTGTAGATTCTTATTATTCATTGTTAATG[CCTATATTAACCTTGACCAG]GGCTTTAACTGCAGAGTCAC	GGTAACTGGTATGATTTCG	CCTATATTAACCTTGACCAG	TCATACAAACCACGCCAGG	Institut Pasteur. “Protocol: Real-Time RT-PCR Assays for the Detection of SARS-CoV-2,” n.d. https://www.who.int/docs/default-source/coronaviruse/real-time-rt-pcr-assays-for-the-detection-of-sars-cov-2-institut-pasteur-paris.pdf?sfvrsn=3662fcb6_2.
10	Young-ORF1ab	14154	14243	100	ORF1ab	CTGTTGTAGATTCTTATTAT[TCATTGTTAATGCCTATATTAACC]TTGACCAGGGCTTT(AACTGCAGAGTCACATGTTGACA)CTGA[CTTAACAAAGCCTTACATTAAGTG]GGATTTGTTAAAATATGACT	TCATTGTTAATGCCTATATTAACC	CTTAACAAAGCCTTACATTAAGTG	AACTGCAGAGTCACATGTTGACA	Young, Barnaby Edward, Sean Wei Xiang Ong, Shirin Kalimuddin, Jenny G. Low, Seow Yen Tan, Jiashen Loh, Oon-Tek Ng, et al. “Epidemiologic Features and Clinical Course of Patients Infected With SARS-CoV-2 in Singapore.” JAMA 323, no. 15 (April 2020): 1488. https://doi.org/10.1001/jama.2020.3204.
11	ncov_rdrp_1	15430	15530	93	ORF1ab	TGAGTGTGCTCAAGTATTGA[GTGARATGGTCATGTGTGGCGG]TTCACTATATGTTAAA(CCAGGTGGWACRTCATCMGGTGATGC)CACAACTGCT[TATGCTAATAGTGTSTTTAACATYTG]TCAAGCTGTCACGGCCAATG	GTGARATGGTCATGTGTGGCGG	TATGCTAATAGTGTSTTTAACATYTG	CCAGGTGGWACRTCATCMGGTGATGC	Corman, Victor M., Olfert Landt, Marco Kaiser, Richard Molenkamp, Adam Meijer, Daniel KW Chu, Tobias Bleicker, et al. “Detection of 2019 Novel Coronavirus (2019-NCoV) by Real-Time RT-PCR.” Eurosurveillance 25, no. 3 (January 2020): 2000045. https://doi.org/10.2807/1560-7917.ES.2020.25.3.2000045.
12	ncov_rdrp_2	15430	15530	97	ORF1ab	TGAGTGTGCTCAAGTATTGA[GTGARATGGTCATGTGTGGCGG]TTCACTATATGTTAAAC(CAGGTGGAACCTCATCAGGAGATGC)CACAACTGCT[TATGCTAATAGTGTSTTTAACATYTG]TCAAGCTGTCACGGCCAATG	GTGARATGGTCATGTGTGGCGG	TATGCTAATAGTGTSTTTAACATYTG	CAGGTGGAACCTCATCAGGAGATGC	Corman, Victor M., Olfert Landt, Marco Kaiser, Richard Molenkamp, Adam Meijer, Daniel KW Chu, Tobias Bleicker, et al. “Detection of 2019 Novel Coronavirus (2019-NCoV) by Real-Time RT-PCR.” Eurosurveillance 25, no. 3 (January 2020): 2000045. https://doi.org/10.2807/1560-7917.ES.2020.25.3.2000045.
13	Won-ORF1ab	15440	15558	100	ORF1ab	CAAGTATTGAGTGAAATGGT[CATGTGTGGCGGTTCACTAT]ATGTTAAACCAGGTGGAACCTCATCAGGAGATGCCACAACTGCTTATGCTAATAGTGTTTTTAACATTTGTCAAGCTG[TCACGGCCAATGTTAATGCA]CTTTTATCTACTGATGGTAA	CATGTGTGGCGGTTCACTAT	TCACGGCCAATGTTAATGCA	NA	Won, Joungha, Solji Lee, Myungsun Park, Tai Young Kim, Mingu Gordon Park, Byung Yoon Choi, Dongwan Kim, Hyeshik Chang, and V. Narry Kim and C. Justin Lee. “Development of a Laboratory-Safe and Low-Cost Detection Protocol for SARS-CoV-2 of the Coronavirus Disease 2019 (COVID-19).” Experimental Neurobiology 29, no. 2 (April 2020): 107–19. https://doi.org/10.5607/en20009.
14	Chan-ORF1ab	16219	16353	97.76	ORF1ab	TTATGAGGCTATGTACACAC[CGCATACAGTCTTRCAGGCT]GTTGGGGCTTGTGTTCTTTGCAATTCACAGACTTCA(TTAAGATGTGGTGCTTGCATACGTAGAC)CATTCTTATGTTGTAAATGCTGTTAC[GACCATGTCATWTCAACATCACAC]AAATTAGTCTTGTCTGTTAA	CGCATACAGTCTTRCAGGCT	GACCATGTCATWTCAACATCACAC	TTAAGATGTGGTGCTTGCATACGTAGAC	Chan, Jasper Fuk-Woo, Cyril Chik-Yan Yip, Kelvin Kai-Wang To, Tommy Hing-Cheung Tang, Sally Cheuk-Ying Wong, Kit-Hang Leung, Agnes Yim-Fong Fung, et al. “Improved Molecular Diagnosis of COVID-19 by the Novel, Highly Sensitive and Specific COVID-19-RdRp/Hel Real-Time Reverse Transcription-PCR Assay Validated \emphIn Vitro and with Clinical Specimens.” Edited by Alexander J. McAdam. Journal of Clin…
15	Noblis.40	17169	17337	100	ORF1ab	TGTATACAGCTTGCTCTCAT[GCCGCTGTTGATGCACTATG]TGAGAAGGCATTAAAATATTTGCCTATAGATAAATGTAGTAGAATTATACCTGC(ACGTGCTCGTGTAGAGTGTTTTGAT)AAATTCAAAGTGAATTCAACATTAGAACAGTATGTCTTTTGTACTGTAA[ATGCATTGCCTGAGACGACA]GCAGATATAGTTGTCTTTGA	GCCGCTGTTGATGCACTATG	ATGCATTGCCTGAGACGACA	ACGTGCTCGTGTAGAGTGTTTTGAT	Holland, Mitchell, Daniel A. Negrón, Shane Mitchell, Mychal Ivancich, Katharine W. Jennings, Bruce Goodwin, and Shanmuga Sozhamannan. “Preliminary in Silico Assessment of the Specificity of Published Molecular Assays and Design of New Assays Using the Available Whole Genome Sequences of 2019-NCoV - SARS-CoV-2 Coronavirus / NCoV-2019 Diagnostics and Vaccines.” Virological, January 2020. https://vi…
16	Noblis.44	18102	18466	100	ORF1ab	TCACTGGGTTACATCCTACA[CAGGCACCTACACACCTCAG]TGTTGACACTAAATTCAAAACTGAAGGTTTATGTGTTGACATACCTGGCATACCTAAGGACATGACCTATAGAAGACTCATCTCTATGATGGGTTTTAAAATGAATTATCAAGTTAATGGTTACCCTAACATGTTTATCACCCGCGAAGAAGCTATAAGACATGTACGTGCATGGAT(TGGCTTCGATGTCGAGGGGTGT)CATGCTACTAGAGAAGCTGTTGGTACCAATTTACCTTTACAGCTAGGTTTTTCTACAGGTGTTAACCTAGTTGCTGTACCTACAGGTTATGTTGATACACCTAATAATACAGATTTTTCCAGAGT[TAGTGCTAAACCACCGCCTG]GAGATCAAT…	CAGGCACCTACACACCTCAG	TAGTGCTAAACCACCGCCTG	TGGCTTCGATGTCGAGGGGTGT	Holland, Mitchell, Daniel A. Negrón, Shane Mitchell, Mychal Ivancich, Katharine W. Jennings, Bruce Goodwin, and Shanmuga Sozhamannan. “Preliminary in Silico Assessment of the Specificity of Published Molecular Assays and Design of New Assays Using the Available Whole Genome Sequences of 2019-NCoV - SARS-CoV-2 Coronavirus / NCoV-2019 Diagnostics and Vaccines.” Virological, January 2020. https://vi…
17	Noblis.42	18284	18466	100	ORF1ab	CGCGAAGAAGCTATAAGACA[TGTACGTGCATGGATTGGCT](TCGATGTCGAGGGGTGTCATGCT)ACTAGAGAAGCTGTTGGTACCAATTTACCTTTACAGCTAGGTTTTTCTACAGGTGTTAACCTAGTTGCTGTACCTACAGGTTATGTTGATACACCTAATAATACAGATTTTTCCAGAGT[TAGTGCTAAACCACCGCCTG]GAGATCAATTTAAACACCTC	TGTACGTGCATGGATTGGCT	TAGTGCTAAACCACCGCCTG	TCGATGTCGAGGGGTGTCATGCT	Holland, Mitchell, Daniel A. Negrón, Shane Mitchell, Mychal Ivancich, Katharine W. Jennings, Bruce Goodwin, and Shanmuga Sozhamannan. “Preliminary in Silico Assessment of the Specificity of Published Molecular Assays and Design of New Assays Using the Available Whole Genome Sequences of 2019-NCoV - SARS-CoV-2 Coronavirus / NCoV-2019 Diagnostics and Vaccines.” Virological, January 2020. https://vi…
18	HKU-ORF1b-nsp14	18777	18909	96.97	ORF1ab	TTATGATTGATGTTCAACAA[TGGGGYTTTACRGGTAACCT]ACAAAGCAACCATGATCTGTATTGTCAAGTCCATGGTAATGCACATGTAGC(TAGTTGTGATGCWATCATGACTAG)GTGTCTAGCTGTCCAC[GAGTGCTTTGTTAAGCGYGTT]GACTGGACTATTGAATATCC	TGGGGYTTTACRGGTAACCT	GAGTGCTTTGTTAAGCGYGTT	TAGTTGTGATGCWATCATGACTAG	Chu, Daniel K W, Yang Pan, Samuel M S Cheng, Kenrie P Y Hui, Pavithra Krishnan, Yingzhi Liu, Daisy Y M Ng, et al. “Molecular Diagnosis of a Novel Coronavirus (2019-NCoV) Causing an Outbreak of Pneumonia.” Clinical Chemistry 66, no. 4 (April 2020): 549–55. https://doi.org/10.1093/clinchem/hvaa029.
19	C2_COV_ORF1b	18973	19082	100	ORF1ab	TAATGCGGCTTGTAGAAAGG[TTCAACACATGGTTGTTAAAGCTGCATTATTA](GCAGACAAATTCCCAGTTCTTCACGACATTGG)TAACCCTAAAGCTATTAAG[TGTGTACCTCAAGCTGATGTAGAATG]GAAGTTCTATGATGCACAGC	TTCAACACATGGTTGTTAAAGCTGCATTATTA	TGTGTACCTCAAGCTGATGTAGAATG	GCAGACAAATTCCCAGTTCTTCACGACATTGG	N/A
20	Young-S	21762	21876	100	S	AATGTTACTTGGTTCCATGC[TATACATGTCTCTGGGACCA]ATGGTA(CTAAGAGGTTTGATAACCCTGTCCTACC)ATTTAATGATGGTGTTTATTTTGCTTCCACTGAGAA[GTCTAACATAATAAGAGGCTGGAT]TTTTGGTACTACTTTAGATT	TATACATGTCTCTGGGACCA	GTCTAACATAATAAGAGGCTGGAT	CTAAGAGGTTTGATAACCCTGTCCTACC	Young, Barnaby Edward, Sean Wei Xiang Ong, Shirin Kalimuddin, Jenny G. Low, Seow Yen Tan, Jiashen Loh, Oon-Tek Ng, et al. “Epidemiologic Features and Clinical Course of Patients Infected With SARS-CoV-2 in Singapore.” JAMA 323, no. 15 (April 2020): 1488. https://doi.org/10.1001/jama.2020.3204.
21	Chan-S	22711	22869	100	S	TTAAGTGTTATGGAGTGTCT[CCTACTAAATTAAATGATCTCTGCTTTACT]AATGTCTATGCAGATTCATTTGTAATTAGAGGTGATGAAGTCAGACAAAT(CGCTCCAGGGCAAACTGGAAAG)ATTGCTGATTATAATTATAAATTACCAGATGATTT[TACAGGCTGCGTTATAGCTTG]GAATTCTAACAATCTTGATT	CCTACTAAATTAAATGATCTCTGCTTTACT	TACAGGCTGCGTTATAGCTTG	CGCTCCAGGGCAAACTGGAAAG	Chan, Jasper Fuk-Woo, Cyril Chik-Yan Yip, Kelvin Kai-Wang To, Tommy Hing-Cheung Tang, Sally Cheuk-Ying Wong, Kit-Hang Leung, Agnes Yim-Fong Fung, et al. “Improved Molecular Diagnosis of COVID-19 by the Novel, Highly Sensitive and Specific COVID-19-RdRp/Hel Real-Time Reverse Transcription-PCR Assay Validated \emphIn Vitro and with Clinical Specimens.” Edited by Alexander J. McAdam. Journal of Clin…
22	Won-S	23113	23213	100	S	TAGTACTTTCTTTTGAACTT[CTACATGCACCAGCAACTGT]TTGTGGACCTAAAAAGTCTACTAATTTGGTTAAAAACAAATGTGTCAATTTCAACTTCAA[TGGTTTAACAGGCACAGGTG]TTCTTACTGAGTCTAACAAA	CTACATGCACCAGCAACTGT	TGGTTTAACAGGCACAGGTG	NA	Won, Joungha, Solji Lee, Myungsun Park, Tai Young Kim, Mingu Gordon Park, Byung Yoon Choi, Dongwan Kim, Hyeshik Chang, and V. Narry Kim and C. Justin Lee. “Development of a Laboratory-Safe and Low-Cost Detection Protocol for SARS-CoV-2 of the Coronavirus Disease 2019 (COVID-19).” Experimental Neurobiology 29, no. 2 (April 2020): 107–19. https://doi.org/10.5607/en20009.
23	C5_COV_S_gene	23995	24134	100	S	TATTACCAGATCCATCAAAA[CCAAGCAAGAGGTCATTTATTGAAGA]TCTACTTTTCAACAAAGT(GACACTTGCAGATGCTGGCTTCATCAA)ACAATATGGTGATTGCCTTGGTGATATTGCTGCTAGAGACC[TCATTTGTGCACAAAAGTTTAACGGCC]TTACTGTTTTGCCACCTTTG	CCAAGCAAGAGGTCATTTATTGAAGA	TCATTTGTGCACAAAAGTTTAACGGCC	GACACTTGCAGATGCTGGCTTCATCAA	N/A
24	Noblis.57	24045	24205	100	S	CTTTTCAACAAAGTGACACT[TGCAGATGCTGGCTTCATCA]AACAATATGGTGATTGCCTTGGTGATATTGCTGCTAGAGACCTCATTTGTGCACAAAAGTTTA(ACGGCCTTACTGTTTTGCCACCT)TTGCTCACAGATGAAATGATTGCTCAATACACTT[CTGCACTGTTAGCGGGTACA]ATCACTTCTGGTTGGACCTT	TGCAGATGCTGGCTTCATCA	CTGCACTGTTAGCGGGTACA	ACGGCCTTACTGTTTTGCCACCT	Holland, Mitchell, Daniel A. Negrón, Shane Mitchell, Mychal Ivancich, Katharine W. Jennings, Bruce Goodwin, and Shanmuga Sozhamannan. “Preliminary in Silico Assessment of the Specificity of Published Molecular Assays and Design of New Assays Using the Available Whole Genome Sequences of 2019-NCoV - SARS-CoV-2 Coronavirus / NCoV-2019 Diagnostics and Vaccines.” Virological, January 2020. https://vi…
25	Japan_WuhanCoV-spk1	24353	24900	100	S	CAACCAATTTAATAGTGCTA[TTGGCAAAATTCAAGACTCACTTT]CTTCCACAGCAAGTGCACTTGGAAAACTTCAAGATGTGGTCAACCAAAATGCACAAGCTTTAAACACGCTTGTTAAACAACTTAGCTCCAATTTTGGTGCAATTTCAAGTGTTTTAAATGATATCCTTTCACGTCTTGACAAAGTTGAGGCTGAAGTGCAAATTGATAGGTTGATCACAGGCAGACTTCAAAGTTTGCAGACATATGTGACTCAACAATTAATTAGAGCTGCAGAAATCAGAGCTTCTGCTAATCTTGCTGCTACTAAAATGTCAGAGTGTGTACTTGGACAATCAAAAAGAGTTGATTTTTGTGGAAAGGGCTATCATCTTATGTCCTTCCCTCAGTCAGCA…	TTGGCAAAATTCAAGACTCACTTT	CACAAAGGAATTTTTATGAACCACA	NA	Nao, Naganori, Kazuya Shiratori, Harutaka Katano, Shutoku Matsuyama, and Makoto Takeda. “Detection of Second Case of 2019-NCoV Infection in Japan.” National Institute of Infectious Diseases, January 2020. https://www.niid.go.jp/niid/en/2019-ncov-e/9334-ncov-vir3-2.html.
26	Japan_NIID_WH-1_F24381	24363	24856	100	S	AATAGTGCTATTGGCAAAAT[TCAAGACTCACTTTCTTCCAC]AGCAAGTGCACTTGGAAAACTTCAAGATGTGGTCAACCAAAATGCACAAGCTTTAAACACGCTTGTTAAACAACTTAGCTCCAATTTTGGTGCAATTTCAAGTGTTTTAAATGATATCCTTTCACGTCTTGACAAAGTTGAGGCTGAAGTGCAAATTGATAGGTTGATCACAGGCAGACTTCAAAGTTTGCAGACATATGTGACTCAACAATTAATTAGAGCTGCAGAAATCAGAGCTTCTGCTAATCTTGCTGCTACTAAAATGTCAGAGTGTGTACTTGGACAATCAAAAAGAGTTGATTTTTGTGGAAAGGGCTATCATCTTATGTCCTTCCCTCAGTCAGCACCTCATGGTG…	TCAAGACTCACTTTCTTCCAC	GTGAAGGTGTCTTTGTTTCAAAT	NA	Nao, Naganori, Kazuya Shiratori, Harutaka Katano, Shutoku Matsuyama, and Makoto Takeda. “Detection of Second Case of 2019-NCoV Infection in Japan.” National Institute of Infectious Diseases, January 2020. https://www.niid.go.jp/niid/en/2019-ncov-e/9334-ncov-vir3-2.html.
27	Japan_NIID_WH-1_Seq_F24383	24365	24848	100	S	TAGTGCTATTGGCAAAATTC[AAGACTCACTTTCTTCCACAG]CAAGTGCACTTGGAAAACTTCAAGATGTGGTCAACCAAAATGCACAAGCTTTAAACACGCTTGTTAAACAACTTAGCTCCAATTTTGGTGCAATTTCAAGTGTTTTAAATGATATCCTTTCACGTCTTGACAAAGTTGAGGCTGAAGTGCAAATTGATAGGTTGATCACAGGCAGACTTCAAAGTTTGCAGACATATGTGACTCAACAATTAATTAGAGCTGCAGAAATCAGAGCTTCTGCTAATCTTGCTGCTACTAAAATGTCAGAGTGTGTACTTGGACAATCAAAAAGAGTTGATTTTTGTGGAAAGGGCTATCATCTTATGTCCTTCCCTCAGTCAGCACCTCATGGTGTA…	AAGACTCACTTTCTTCCACAG	CCTCGTGAAGGTGTCTTTG	NA	Nao, Naganori, Kazuya Shiratori, Harutaka Katano, Shutoku Matsuyama, and Makoto Takeda. “Detection of Second Case of 2019-NCoV Infection in Japan.” National Institute of Infectious Diseases, January 2020. https://www.niid.go.jp/niid/en/2019-ncov-e/9334-ncov-vir3-2.html.
28	C3_COV_ORF3a	25849	25993	100	ORF3a	TCTTTGCTGGCATACTAATT[GTTACGACTATTGTATACCTTACAATAGTGTA]ACTTCTTCAATTGTCATTA(CTTCAGGTGATGGCACAACAAGTCCT)ATTTCTGAACATGACTACCAGATTGGTGGTTATAC[TGAAAAATGGGAATCTGGAGTAAAAGACTGTG]TTGTATTACACAGTTACTTC	GTTACGACTATTGTATACCTTACAATAGTGTA	TGAAAAATGGGAATCTGGAGTAAAAGACTGTG	CTTCAGGTGATGGCACAACAAGTCCT	N/A
29	Won-E	26258	26365	99.07	E	GAACTTATGTACTCATTCGT[TTCGGAAGAGACAGGTACGTT]AATAGTTAATAGCGTACTTCTTTTTCTTGCTTTCGTGGTATTCTTGCTAGTTACACTAGCCATCCT[TACTGCGCATCGATTGTGTG]CGTACTGCTGCAATATTGTT	TTCGGAAGAGACAGGTACGTT	TACTGCGCATCGATTGTGTG	NA	Won, Joungha, Solji Lee, Myungsun Park, Tai Young Kim, Mingu Gordon Park, Byung Yoon Choi, Dongwan Kim, Hyeshik Chang, and V. Narry Kim and C. Justin Lee. “Development of a Laboratory-Safe and Low-Cost Detection Protocol for SARS-CoV-2 of the Coronavirus Disease 2019 (COVID-19).” Experimental Neurobiology 29, no. 2 (April 2020): 107–19. https://doi.org/10.5607/en20009.
30	ncov_e_gene	26268	26381	100	E	ACTCATTCGTTTCGGAAGAG[ACAGGTACGTTAATAGTTAATAGCGT]ACTTCTTTTTCTTGCTTTCGTGGTATTCTTGCTAGTT(ACACTAGCCATCCTTACTGCGCTTCG)AT[TGTGTGCGTACTGCTGCAATAT]TGTTAACGTGAGTCTTGTAA	ACAGGTACGTTAATAGTTAATAGCGT	TGTGTGCGTACTGCTGCAATAT	ACACTAGCCATCCTTACTGCGCTTCG	Corman, Victor M., Olfert Landt, Marco Kaiser, Richard Molenkamp, Adam Meijer, Daniel KW Chu, Tobias Bleicker, et al. “Detection of 2019 Novel Coronavirus (2019-NCoV) by Real-Time RT-PCR.” Eurosurveillance 25, no. 3 (January 2020): 2000045. https://doi.org/10.2807/1560-7917.ES.2020.25.3.2000045.
31	Niu-E	26302	26391	100	E	AGTTAATAGCGTACTTCTTT[TTCTTGCTTTCGTGGTATTC]TTGCTA(GTTACACTAGCCATCCTTACTGCGCTTCGA)TTGTGTGCGTACT[GCTGCAATATTGTTAACGTG]AGTCTTGTAAAACCTTCTTT	TTCTTGCTTTCGTGGTATTC	GCTGCAATATTGTTAACGTG	GTTACACTAGCCATCCTTACTGCGCTTCGA	Niu, Peihua, Roujian Lu, Li Zhao, Huijuan Wang, Baoying Huang, Fei Ye, Wenling Wang, Wenjie Tan, and Key Laboratory of Biosafety, National Health and Family Planning Commission, National Institute for Viral Disease Control and Prevention, China CDC, Beijing, China. “Three Novel Real-Time RT-PCR Assays for Detection of COVID-19 Virus.” China CDC Weekly 2, no. 25 (2020): 453–57. https://doi.org/10.…
32	C4_COV_ORF8	27999	28135	100	ORF8	ACCATATGTAGTTGATGACC[CGTGTCCTATTCACTTCTATTCTAAA]TGGTATATTAGAGTAGGAGCTAGAAAATCAGCACCTTTAATTGAATTGTGCG(TGGATGAGGCTGGTTCTAAATCACCC)AT[TCAGTACATCGATATCGGTAATTATACAGT]TTCCTGTTTACCTTTTACAA	CGTGTCCTATTCACTTCTATTCTAAA	TCAGTACATCGATATCGGTAATTATACAGT	TGGATGAGGCTGGTTCTAAATCACCC	N/A
33	cdc_n1	28286	28358	100	N	AACTAAAATGTCTGATAATG[GACCCCAAAATCAGCGAAAT]GC(ACCCCGCATTACGTTTGGTGGACC)CT[CAGATTCAACTGGCAGTAACCAGA]ATGGAGAACGCAGTGGGGCG	GACCCCAAAATCAGCGAAAT	CAGATTCAACTGGCAGTAACCAGA	ACCCCGCATTACGTTTGGTGGACC	Lu, Xiaoyan, Lijuan Wang, Senthilkumar K. Sakthivel, Brett Whitaker, Janna Murray, Shifaq Kamili, Brian Lynch, et al. “US CDC Real-Time Reverse Transcription PCR Panel for Detection of Severe Acute Respiratory Syndrome Coronavirus 2 - Volume 26, Number 8—August 2020 - Emerging Infectious Diseases Journal - CDC,” n.d. https://doi.org/10.3201/eid2608.201246.
34	Thailand_WH-NIC_N	28319	28376	100	N	GCGAAATGCACCCCGCATTA[CGTTTGGTGGACCCTCAGAT]T(CAACTGGCAGTAACCA)G[AATGGAGAACGCAGTGGGG]CGCGATCAAAACAACGTCGG	CGTTTGGTGGACCCTCAGAT	AATGGAGAACGCAGTGGGG	CAACTGGCAGTAACCA	Ministry of Public Health (Thailand). “Diagnostic Detection of Novel Coronavirus 2019 by Real Time RT-PCR,” 2020. https://www.who.int/docs/default-source/coronaviruse/conventional-rt-pcr-followed-by-sequencing-for-detection-of-ncov-rirl-nat-inst-health-t.pdf.
35	Young-N	28582	28648	98.48	N	GTGACGGTAAAATGAAAGAT[CTCAGTCCAAGATGGTATTTCT]ACT(ACCTAGGAACTGGCCCAGAAGCT)[GGACTTCCCTATGGTGCT]AACAAAGACGGCATCATATG	CTCAGTCCAAGATGGTATTTCT	GGACTTCCCTATGGTGCT	ACCTAGGAACTGGCCCAGAAGCT	Young, Barnaby Edward, Sean Wei Xiang Ong, Shirin Kalimuddin, Jenny G. Low, Seow Yen Tan, Jiashen Loh, Oon-Tek Ng, et al. “Epidemiologic Features and Clinical Course of Patients Infected With SARS-CoV-2 in Singapore.” JAMA 323, no. 15 (April 2020): 1488. https://doi.org/10.1001/jama.2020.3204.
36	cdc_n3	28680	28752	98.61	N	ATCATATGGGTTGCAACTGA[GGGAGCCTTGAATACACCAAAA]G(AYCACATTGGCACCCGCAATCCTG)CTAA[CAATGCTGCAATCGTGCTACA]ACTTCCTCAAGGAACAACAT	GGGAGCCTTGAATACACCAAAA	CAATGCTGCAATCGTGCTACA	AYCACATTGGCACCCGCAATCCTG	Lu, Xiaoyan, Lijuan Wang, Senthilkumar K. Sakthivel, Brett Whitaker, Janna Murray, Shifaq Kamili, Brian Lynch, et al. “US CDC Real-Time Reverse Transcription PCR Panel for Detection of Severe Acute Respiratory Syndrome Coronavirus 2 - Volume 26, Number 8—August 2020 - Emerging Infectious Diseases Journal - CDC,” n.d. https://doi.org/10.3201/eid2608.201246.
37	ncov_n_gene	28705	28833	100	N	CCTTGAATACACCAAAAGAT[CACATTGGCACCCGCAATC]CTGCTAACAATGCTGCAATCGTGCTACA(ACTTCCTCAAGGAACAACATTGCCA)AAAGGCTTCTACGCAGAAGGGAGCAGAGGCGGCAGT[CAAGCCTCTTCTCGTTCCTC]ATCACGTAGTCGCAACAGTT	CACATTGGCACCCGCAATC	CAAGCCTCTTCTCGTTCCTC	ACTTCCTCAAGGAACAACATTGCCA	Corman, Victor M., Olfert Landt, Marco Kaiser, Richard Molenkamp, Adam Meijer, Daniel KW Chu, Tobias Bleicker, et al. “Detection of 2019 Novel Coronavirus (2019-NCoV) by Real-Time RT-PCR.” Eurosurveillance 25, no. 3 (January 2020): 2000045. https://doi.org/10.2807/1560-7917.ES.2020.25.3.2000045.
38	Won-N	28731	28849	100	N	GGCACCCGCAATCCTGCTAA[CAATGCTGCAATCGTGCTAC]AACTTCCTCAAGGAACAACATTGCCAAAAGGCTTCTACGCAGAAGGGAGCAGAGGCGGCAGTCAAGCCTCTTCTCGTT[CCTCATCACGTAGTCGCAAC]AGTTCAAGAAATTCAACTCC	CAATGCTGCAATCGTGCTAC	CCTCATCACGTAGTCGCAAC	NA	Won, Joungha, Solji Lee, Myungsun Park, Tai Young Kim, Mingu Gordon Park, Byung Yoon Choi, Dongwan Kim, Hyeshik Chang, and V. Narry Kim and C. Justin Lee. “Development of a Laboratory-Safe and Low-Cost Detection Protocol for SARS-CoV-2 of the Coronavirus Disease 2019 (COVID-19).” Experimental Neurobiology 29, no. 2 (April 2020): 107–19. https://doi.org/10.5607/en20009.
39	China_N	28880	28979	100	N	TTCAACTCCAGGCAGCAGTA[GGGGAACTTCTCCTGCTAGAAT]GGCTGGCAATGGCGGTGATGCTGCTCTTGCT(TTGCTGCTGCTTGACAGATT)GAAC[CAGCTTGAGAGCAAAATGTCTG]GTAAAGGCCAACAACAACAA	GGGGAACTTCTCCTGCTAGAAT	CAGCTTGAGAGCAAAATGTCTG	TTGCTGCTGCTTGACAGATT	Niu, Peihua, Roujian Lu, Li Zhao, Huijuan Wang, Baoying Huang, Fei Ye, Wenling Wang, Wenjie Tan, and Key Laboratory of Biosafety, National Health and Family Planning Commission, National Institute for Viral Disease Control and Prevention, China CDC, Beijing, China. “Three Novel Real-Time RT-PCR Assays for Detection of COVID-19 Virus.” China CDC Weekly 2, no. 25 (2020): 453–57. https://doi.org/10.…
40	Japan_NIID_2019-nCOV_N	29124	29282	99.37	N	GGTCCAGAACAAACCCAAGG[AAATTTTGGGGACCAGGAAC]TAATCAGACAAGGAACTGATTACAAACATTGGCCGCAAATTGCACAATTTGCCCCCAGCGCTTCAGCGTTCTTCGGA(ATGTCGCGCATTGGCATGGA)AGTCACACCTTCGGGAACGTG[GTTGACCTACACAGCTGCCA]TCAAATTGGATGACAAAGAT	AAATTTTGGGGACCAGGAAC	GTTGACCTACACAGCTGCCA	ATGTCGCGCATTGGCATGGA	Nao, Naganori, Kazuya Shiratori, Harutaka Katano, Shutoku Matsuyama, and Makoto Takeda. “Detection of Second Case of 2019-NCoV Infection in Japan.” National Institute of Infectious Diseases, January 2020. https://www.niid.go.jp/niid/en/2019-ncov-e/9334-ncov-vir3-2.html.
41	HKU-N	29144	29254	96.36	N	AAATTTTGGGGACCAGGAAC[TAATCAGACAAGGAACTGATTA]CAAACATTGGCC(GCAAATTGTGCAATTTGCGG)CCAGCGCTTCAGCGTTCTTCGGAATGTCGCGCATTGG[CATGGAAGTCACACCTTCG]GGAACGTGGTTGACCTACAC	TAATCAGACAAGGAACTGATTA	CATGGAAGTCACACCTTCG	GCAAATTGTGCAATTTGCGG	Chu, Daniel K W, Yang Pan, Samuel M S Cheng, Kenrie P Y Hui, Pavithra Krishnan, Yingzhi Liu, Daisy Y M Ng, et al. “Molecular Diagnosis of a Novel Coronavirus (2019-NCoV) Causing an Outbreak of Pneumonia.” Clinical Chemistry 66, no. 4 (April 2020): 549–55. https://doi.org/10.1093/clinchem/hvaa029.
42	cdc_n2	29163	29230	100	N	CTAATCAGACAAGGAACTGA[TTACAAACATTGGCCGCAAA]TTGC(ACAATTTGCCCCCAGCGCTTCAG)CG[TTCTTCGGAATGTCGCGC]ATTGGCATGGAAGTCACACC	TTACAAACATTGGCCGCAAA	TTCTTCGGAATGTCGCGC	ACAATTTGCCCCCAGCGCTTCAG	Lu, Xiaoyan, Lijuan Wang, Senthilkumar K. Sakthivel, Brett Whitaker, Janna Murray, Shifaq Kamili, Brian Lynch, et al. “US CDC Real-Time Reverse Transcription PCR Panel for Detection of Severe Acute Respiratory Syndrome Coronavirus 2 - Volume 26, Number 8—August 2020 - Emerging Infectious Diseases Journal - CDC,” n.d. https://doi.org/10.3201/eid2608.201246.
43	Chan-N	29209	29306	98.97	N	AATTTGCCCCCAGCGCTTCA[GCGTTCTTCGGAATGTCG]CGCATTGGCATGGAAGTCACACCTTCGGG(AACGTGGTTGACCTACACAGST)GCCAT[CAAATTGGATGACAAAGATCCAA]ATTTCAAAGATCAAGTCATT	GCGTTCTTCGGAATGTCG	CAAATTGGATGACAAAGATCCAA	AACGTGGTTGACCTACACAGST	Chan, Jasper Fuk-Woo, Cyril Chik-Yan Yip, Kelvin Kai-Wang To, Tommy Hing-Cheung Tang, Sally Cheuk-Ying Wong, Kit-Hang Leung, Agnes Yim-Fong Fung, et al. “Improved Molecular Diagnosis of COVID-19 by the Novel, Highly Sensitive and Specific COVID-19-RdRp/Hel Real-Time Reverse Transcription-PCR Assay Validated \emphIn Vitro and with Clinical Specimens.” Edited by Alexander J. McAdam. Journal of Clin…

## Sheet: S2_accession_ranges
from	to
EPI_ISL_402119	EPI_ISL_402121
EPI_ISL_402123	EPI_ISL_402130
EPI_ISL_402132	EPI_ISL_402132
EPI_ISL_403928	EPI_ISL_403937
EPI_ISL_403962	EPI_ISL_403963
EPI_ISL_404227	EPI_ISL_404228
EPI_ISL_404253	EPI_ISL_404253
EPI_ISL_404895	EPI_ISL_404895
EPI_ISL_405839	EPI_ISL_405839
EPI_ISL_406030	EPI_ISL_406031
EPI_ISL_406034	EPI_ISL_406034
EPI_ISL_406036	EPI_ISL_406036
EPI_ISL_406223	EPI_ISL_406223
EPI_ISL_406531	EPI_ISL_406531
EPI_ISL_406533	EPI_ISL_406536
EPI_ISL_406538	EPI_ISL_406538
EPI_ISL_406592	EPI_ISL_406597
EPI_ISL_406716	EPI_ISL_406717
EPI_ISL_406798	EPI_ISL_406798
EPI_ISL_406800	EPI_ISL_406801
EPI_ISL_406844	EPI_ISL_406844
EPI_ISL_406862	EPI_ISL_406862
EPI_ISL_406959	EPI_ISL_406960
EPI_ISL_406970	EPI_ISL_406970
EPI_ISL_406973	EPI_ISL_406973
EPI_ISL_407071	EPI_ISL_407071
EPI_ISL_407073	EPI_ISL_407073
EPI_ISL_407079	EPI_ISL_407079
EPI_ISL_407193	EPI_ISL_407193
EPI_ISL_407214	EPI_ISL_407215
EPI_ISL_407313	EPI_ISL_407313
EPI_ISL_407893	EPI_ISL_407894
EPI_ISL_407896	EPI_ISL_407896
EPI_ISL_407976	EPI_ISL_407976
EPI_ISL_407987	EPI_ISL_407988
EPI_ISL_408008	EPI_ISL_408010
EPI_ISL_408068	EPI_ISL_408068
EPI_ISL_408430	EPI_ISL_408431
EPI_ISL_408478	EPI_ISL_408482
EPI_ISL_408484	EPI_ISL_408486
EPI_ISL_408488	EPI_ISL_408489
EPI_ISL_408665	EPI_ISL_408670
EPI_ISL_408975	EPI_ISL_408975
EPI_ISL_408977	EPI_ISL_408977
EPI_ISL_408994	EPI_ISL_409002
EPI_ISL_409020	EPI_ISL_409020
EPI_ISL_409022	EPI_ISL_409027
EPI_ISL_409067	EPI_ISL_409067
EPI_ISL_410044	EPI_ISL_410045
EPI_ISL_410218	EPI_ISL_410218
EPI_ISL_410301	EPI_ISL_410302
EPI_ISL_410314	EPI_ISL_410314
EPI_ISL_410344	EPI_ISL_410345
EPI_ISL_410486	EPI_ISL_410489
EPI_ISL_410531	EPI_ISL_410532
EPI_ISL_410535	EPI_ISL_410537
EPI_ISL_410545	EPI_ISL_410546
EPI_ISL_410713	EPI_ISL_410720
EPI_ISL_410984	EPI_ISL_410984
EPI_ISL_411060	EPI_ISL_411060
EPI_ISL_411066	EPI_ISL_411066
EPI_ISL_411218	EPI_ISL_411220
EPI_ISL_411902	EPI_ISL_411902
EPI_ISL_411915	EPI_ISL_411915
EPI_ISL_411926	EPI_ISL_411927
EPI_ISL_411929	EPI_ISL_411929
EPI_ISL_411949	EPI_ISL_411967
EPI_ISL_412026	EPI_ISL_412026
EPI_ISL_412028	EPI_ISL_412030
EPI_ISL_412034	EPI_ISL_412039
EPI_ISL_412041	EPI_ISL_412046
EPI_ISL_412049	EPI_ISL_412054
EPI_ISL_412116	EPI_ISL_412116
EPI_ISL_412386	EPI_ISL_412387
EPI_ISL_412418	EPI_ISL_412424
EPI_ISL_412459	EPI_ISL_412459
EPI_ISL_412862	EPI_ISL_412862
EPI_ISL_412869	EPI_ISL_412873
EPI_ISL_412898	EPI_ISL_412899
EPI_ISL_412912	EPI_ISL_412912
EPI_ISL_412964	EPI_ISL_412970
EPI_ISL_412972	EPI_ISL_412975
EPI_ISL_412978	EPI_ISL_412983
EPI_ISL_413014	EPI_ISL_413025
EPI_ISL_413213	EPI_ISL_413214
EPI_ISL_413219	EPI_ISL_413219
EPI_ISL_413221	EPI_ISL_413221
EPI_ISL_413455	EPI_ISL_413459
EPI_ISL_413486	EPI_ISL_413498
EPI_ISL_413513	EPI_ISL_413523
EPI_ISL_413553	EPI_ISL_413564
EPI_ISL_413566	EPI_ISL_413566
EPI_ISL_413568	EPI_ISL_413568
EPI_ISL_413571	EPI_ISL_413575
EPI_ISL_413577	EPI_ISL_413577
EPI_ISL_413579	EPI_ISL_413580
EPI_ISL_413582	EPI_ISL_413584
EPI_ISL_413587	EPI_ISL_413604
EPI_ISL_413606	EPI_ISL_413623
EPI_ISL_413647	EPI_ISL_413653
EPI_ISL_413691	EPI_ISL_413694
EPI_ISL_413697	EPI_ISL_413697
EPI_ISL_413711	EPI_ISL_413711
EPI_ISL_413729	EPI_ISL_413729
EPI_ISL_413746	EPI_ISL_413746
EPI_ISL_413748	EPI_ISL_413751
EPI_ISL_413753	EPI_ISL_413753
EPI_ISL_413761	EPI_ISL_413761
EPI_ISL_413791	EPI_ISL_413791
EPI_ISL_413809	EPI_ISL_413809
EPI_ISL_413851	EPI_ISL_413858
EPI_ISL_413860	EPI_ISL_413864
EPI_ISL_413866	EPI_ISL_413867
EPI_ISL_413875	EPI_ISL_413875
EPI_ISL_413884	EPI_ISL_413884
EPI_ISL_413904	EPI_ISL_413906
EPI_ISL_413924	EPI_ISL_413925
EPI_ISL_413928	EPI_ISL_413928
EPI_ISL_413931	EPI_ISL_413931
EPI_ISL_413949	EPI_ISL_413949
EPI_ISL_413955	EPI_ISL_413955
EPI_ISL_413996	EPI_ISL_413997
EPI_ISL_413999	EPI_ISL_413999
EPI_ISL_414005	EPI_ISL_414017
EPI_ISL_414019	EPI_ISL_414023
EPI_ISL_414027	EPI_ISL_414027
EPI_ISL_414040	EPI_ISL_414045
EPI_ISL_414363	EPI_ISL_414369
EPI_ISL_414371	EPI_ISL_414380
EPI_ISL_414414	EPI_ISL_414414
EPI_ISL_414423	EPI_ISL_414426
EPI_ISL_414428	EPI_ISL_414430
EPI_ISL_414432	EPI_ISL_414446
EPI_ISL_414448	EPI_ISL_414449
EPI_ISL_414451	EPI_ISL_414452
EPI_ISL_414454	EPI_ISL_414454
EPI_ISL_414456	EPI_ISL_414458
EPI_ISL_414460	EPI_ISL_414464
EPI_ISL_414467	EPI_ISL_414471
EPI_ISL_414475	EPI_ISL_414477
EPI_ISL_414479	EPI_ISL_414485
EPI_ISL_414487	EPI_ISL_414487
EPI_ISL_414495	EPI_ISL_414501
EPI_ISL_414505	EPI_ISL_414505
EPI_ISL_414508	EPI_ISL_414517
EPI_ISL_414519	EPI_ISL_414532
EPI_ISL_414534	EPI_ISL_414537
EPI_ISL_414539	EPI_ISL_414539
EPI_ISL_414541	EPI_ISL_414545
EPI_ISL_414548	EPI_ISL_414549
EPI_ISL_414551	EPI_ISL_414552
EPI_ISL_414554	EPI_ISL_414564
EPI_ISL_414566	EPI_ISL_414566
EPI_ISL_414568	EPI_ISL_414569
EPI_ISL_414571	EPI_ISL_414573
EPI_ISL_414575	EPI_ISL_414575
EPI_ISL_414577	EPI_ISL_414580
EPI_ISL_414586	EPI_ISL_414587
EPI_ISL_414589	EPI_ISL_414600
EPI_ISL_414616	EPI_ISL_414638
EPI_ISL_414641	EPI_ISL_414643
EPI_ISL_414646	EPI_ISL_414646
EPI_ISL_414648	EPI_ISL_414648
EPI_ISL_414663	EPI_ISL_414663
EPI_ISL_414686	EPI_ISL_414687
EPI_ISL_414689	EPI_ISL_414692
EPI_ISL_414936	EPI_ISL_414941
EPI_ISL_414945	EPI_ISL_414946
EPI_ISL_414948	EPI_ISL_414948
EPI_ISL_415041	EPI_ISL_415041
EPI_ISL_415105	EPI_ISL_415105
EPI_ISL_415128	EPI_ISL_415130
EPI_ISL_415133	EPI_ISL_415134
EPI_ISL_415136	EPI_ISL_415136
EPI_ISL_415140	EPI_ISL_415148
EPI_ISL_415150	EPI_ISL_415159
EPI_ISL_415454	EPI_ISL_415476
EPI_ISL_415478	EPI_ISL_415489
EPI_ISL_415491	EPI_ISL_415515
EPI_ISL_415517	EPI_ISL_415527
EPI_ISL_415529	EPI_ISL_415535
EPI_ISL_415539	EPI_ISL_415539
EPI_ISL_415541	EPI_ISL_415544
EPI_ISL_415578	EPI_ISL_415578
EPI_ISL_415581	EPI_ISL_415586
EPI_ISL_415588	EPI_ISL_415589
EPI_ISL_415591	EPI_ISL_415592
EPI_ISL_415594	EPI_ISL_415617
EPI_ISL_415619	EPI_ISL_415622
EPI_ISL_415624	EPI_ISL_415627
EPI_ISL_415629	EPI_ISL_415631
EPI_ISL_415640	EPI_ISL_415644
EPI_ISL_415646	EPI_ISL_415652
EPI_ISL_415654	EPI_ISL_415661
EPI_ISL_415698	EPI_ISL_415711
EPI_ISL_415741	EPI_ISL_415743
EPI_ISL_415787	EPI_ISL_415787
EPI_ISL_415920	EPI_ISL_415920
EPI_ISL_416024	EPI_ISL_416024
EPI_ISL_416026	EPI_ISL_416026
EPI_ISL_416028	EPI_ISL_416029
EPI_ISL_416031	EPI_ISL_416036
EPI_ISL_416042	EPI_ISL_416042
EPI_ISL_416044	EPI_ISL_416044
EPI_ISL_416046	EPI_ISL_416047
EPI_ISL_416140	EPI_ISL_416144
EPI_ISL_416153	EPI_ISL_416153
EPI_ISL_416314	EPI_ISL_416314
EPI_ISL_416316	EPI_ISL_416326
EPI_ISL_416329	EPI_ISL_416342
EPI_ISL_416348	EPI_ISL_416350
EPI_ISL_416352	EPI_ISL_416355
EPI_ISL_416358	EPI_ISL_416359
EPI_ISL_416361	EPI_ISL_416370
EPI_ISL_416372	EPI_ISL_416373
EPI_ISL_416376	EPI_ISL_416382
EPI_ISL_416384	EPI_ISL_416384
EPI_ISL_416387	EPI_ISL_416387
EPI_ISL_416389	EPI_ISL_416390
EPI_ISL_416393	EPI_ISL_416394
EPI_ISL_416396	EPI_ISL_416407
EPI_ISL_416409	EPI_ISL_416413
EPI_ISL_416415	EPI_ISL_416415
EPI_ISL_416425	EPI_ISL_416458
EPI_ISL_416460	EPI_ISL_416462
EPI_ISL_416465	EPI_ISL_416482
EPI_ISL_416484	EPI_ISL_416489
EPI_ISL_416491	EPI_ISL_416516
EPI_ISL_416519	EPI_ISL_416519
EPI_ISL_416521	EPI_ISL_416525
EPI_ISL_416538	EPI_ISL_416539
EPI_ISL_416541	EPI_ISL_416543
EPI_ISL_416565	EPI_ISL_416567
EPI_ISL_416569	EPI_ISL_416615
EPI_ISL_416617	EPI_ISL_416622
EPI_ISL_416624	EPI_ISL_416639
EPI_ISL_416641	EPI_ISL_416644
EPI_ISL_416646	EPI_ISL_416669
EPI_ISL_416671	EPI_ISL_416671
EPI_ISL_416673	EPI_ISL_416694
EPI_ISL_416696	EPI_ISL_416703
EPI_ISL_416705	EPI_ISL_416719
EPI_ISL_416721	EPI_ISL_416754
EPI_ISL_416756	EPI_ISL_416758
EPI_ISL_416829	EPI_ISL_416832
EPI_ISL_416866	EPI_ISL_416866
EPI_ISL_416885	EPI_ISL_416886
EPI_ISL_416907	EPI_ISL_416907
EPI_ISL_416994	EPI_ISL_416994
EPI_ISL_416997	EPI_ISL_416997
EPI_ISL_417004	EPI_ISL_417004
EPI_ISL_417006	EPI_ISL_417010
EPI_ISL_417012	EPI_ISL_417023
EPI_ISL_417025	EPI_ISL_417028
EPI_ISL_417030	EPI_ISL_417034
EPI_ISL_417064	EPI_ISL_417066
EPI_ISL_417068	EPI_ISL_417077
EPI_ISL_417079	EPI_ISL_417079
EPI_ISL_417081	EPI_ISL_417082
EPI_ISL_417085	EPI_ISL_417093
EPI_ISL_417095	EPI_ISL_417108
EPI_ISL_417110	EPI_ISL_417112
EPI_ISL_417114	EPI_ISL_417130
EPI_ISL_417132	EPI_ISL_417137
EPI_ISL_417139	EPI_ISL_417172
EPI_ISL_417175	EPI_ISL_417176
EPI_ISL_417178	EPI_ISL_417178
EPI_ISL_417181	EPI_ISL_417181
EPI_ISL_417185	EPI_ISL_417188
EPI_ISL_417191	EPI_ISL_417191
EPI_ISL_417193	EPI_ISL_417194
EPI_ISL_417196	EPI_ISL_417197
EPI_ISL_417200	EPI_ISL_417204
EPI_ISL_417211	EPI_ISL_417213
EPI_ISL_417215	EPI_ISL_417215
EPI_ISL_417217	EPI_ISL_417217
EPI_ISL_417220	EPI_ISL_417220
EPI_ISL_417222	EPI_ISL_417222
EPI_ISL_417226	EPI_ISL_417228
EPI_ISL_417230	EPI_ISL_417236
EPI_ISL_417238	EPI_ISL_417240
EPI_ISL_417244	EPI_ISL_417244
EPI_ISL_417246	EPI_ISL_417246
EPI_ISL_417248	EPI_ISL_417248
EPI_ISL_417250	EPI_ISL_417250
EPI_ISL_417252	EPI_ISL_417252
EPI_ISL_417254	EPI_ISL_417258
EPI_ISL_417260	EPI_ISL_417260
EPI_ISL_417262	EPI_ISL_417270
EPI_ISL_417272	EPI_ISL_417273
EPI_ISL_417276	EPI_ISL_417276
EPI_ISL_417278	EPI_ISL_417280
EPI_ISL_417282	EPI_ISL_417283
EPI_ISL_417285	EPI_ISL_417293
EPI_ISL_417295	EPI_ISL_417299
EPI_ISL_417301	EPI_ISL_417302
EPI_ISL_417306	EPI_ISL_417307
EPI_ISL_417311	EPI_ISL_417315
EPI_ISL_417317	EPI_ISL_417318
EPI_ISL_417320	EPI_ISL_417320
EPI_ISL_417330	EPI_ISL_417330
EPI_ISL_417333	EPI_ISL_417356
EPI_ISL_417358	EPI_ISL_417412
EPI_ISL_417418	EPI_ISL_417430
EPI_ISL_417433	EPI_ISL_417445
EPI_ISL_417447	EPI_ISL_417481
EPI_ISL_417483	EPI_ISL_417488
EPI_ISL_417491	EPI_ISL_417510
EPI_ISL_417512	EPI_ISL_417517
EPI_ISL_417519	EPI_ISL_417545
EPI_ISL_417548	EPI_ISL_417553
EPI_ISL_417555	EPI_ISL_417558
EPI_ISL_417560	EPI_ISL_417577
EPI_ISL_417580	EPI_ISL_417592
EPI_ISL_417595	EPI_ISL_417655
EPI_ISL_417657	EPI_ISL_417657
EPI_ISL_417659	EPI_ISL_417660
EPI_ISL_417662	EPI_ISL_417668
EPI_ISL_417670	EPI_ISL_417670
EPI_ISL_417672	EPI_ISL_417672
EPI_ISL_417675	EPI_ISL_417685
EPI_ISL_417687	EPI_ISL_417699
EPI_ISL_417701	EPI_ISL_417706
EPI_ISL_417709	EPI_ISL_417709
EPI_ISL_417711	EPI_ISL_417718
EPI_ISL_417720	EPI_ISL_417722
EPI_ISL_417724	EPI_ISL_417728
EPI_ISL_417730	EPI_ISL_417750
EPI_ISL_417752	EPI_ISL_417755
EPI_ISL_417757	EPI_ISL_417759
EPI_ISL_417761	EPI_ISL_417766
EPI_ISL_417769	EPI_ISL_417775
EPI_ISL_417777	EPI_ISL_417777
EPI_ISL_417779	EPI_ISL_417779
EPI_ISL_417781	EPI_ISL_417781
EPI_ISL_417783	EPI_ISL_417793
EPI_ISL_417795	EPI_ISL_417806
EPI_ISL_417808	EPI_ISL_417810
EPI_ISL_417812	EPI_ISL_417820
EPI_ISL_417822	EPI_ISL_417846
EPI_ISL_417849	EPI_ISL_417857
EPI_ISL_417860	EPI_ISL_417868
EPI_ISL_417871	EPI_ISL_417880
EPI_ISL_417917	EPI_ISL_417918
EPI_ISL_417921	EPI_ISL_417924
EPI_ISL_417931	EPI_ISL_417933
EPI_ISL_417935	EPI_ISL_417935
EPI_ISL_417937	EPI_ISL_417939
EPI_ISL_417941	EPI_ISL_417942
EPI_ISL_417944	EPI_ISL_417944
EPI_ISL_417946	EPI_ISL_417948
EPI_ISL_417950	EPI_ISL_417950
EPI_ISL_417952	EPI_ISL_417952
EPI_ISL_417954	EPI_ISL_417955
EPI_ISL_417958	EPI_ISL_417961
EPI_ISL_417963	EPI_ISL_417964
EPI_ISL_417966	EPI_ISL_417967
EPI_ISL_417969	EPI_ISL_417981
EPI_ISL_417986	EPI_ISL_418030
EPI_ISL_418032	EPI_ISL_418034
EPI_ISL_418036	EPI_ISL_418047
EPI_ISL_418049	EPI_ISL_418051
EPI_ISL_418053	EPI_ISL_418062
EPI_ISL_418064	EPI_ISL_418064
EPI_ISL_418067	EPI_ISL_418067
EPI_ISL_418069	EPI_ISL_418082
EPI_ISL_418093	EPI_ISL_418093
EPI_ISL_418096	EPI_ISL_418096
EPI_ISL_418103	EPI_ISL_418103
EPI_ISL_418110	EPI_ISL_418110
EPI_ISL_418117	EPI_ISL_418117
EPI_ISL_418120	EPI_ISL_418120
EPI_ISL_418122	EPI_ISL_418122
EPI_ISL_418136	EPI_ISL_418137
EPI_ISL_418139	EPI_ISL_418140
EPI_ISL_418143	EPI_ISL_418145
EPI_ISL_418147	EPI_ISL_418147
EPI_ISL_418149	EPI_ISL_418151
EPI_ISL_418155	EPI_ISL_418156
EPI_ISL_418158	EPI_ISL_418159
EPI_ISL_418163	EPI_ISL_418163
EPI_ISL_418183	EPI_ISL_418184
EPI_ISL_418186	EPI_ISL_418188
EPI_ISL_418192	EPI_ISL_418193
EPI_ISL_418196	EPI_ISL_418200
EPI_ISL_418203	EPI_ISL_418204
EPI_ISL_418206	EPI_ISL_418213
EPI_ISL_418215	EPI_ISL_418253
EPI_ISL_418255	EPI_ISL_418260
EPI_ISL_418262	EPI_ISL_418265
EPI_ISL_418267	EPI_ISL_418267
EPI_ISL_418269	EPI_ISL_418271
EPI_ISL_418277	EPI_ISL_418277
EPI_ISL_418279	EPI_ISL_418280
EPI_ISL_418282	EPI_ISL_418282
EPI_ISL_418286	EPI_ISL_418383
EPI_ISL_418385	EPI_ISL_418397
EPI_ISL_418399	EPI_ISL_418406
EPI_ISL_418408	EPI_ISL_418414
EPI_ISL_418416	EPI_ISL_418434
EPI_ISL_418438	EPI_ISL_418438
EPI_ISL_418441	EPI_ISL_418442
EPI_ISL_418502	EPI_ISL_418504
EPI_ISL_418506	EPI_ISL_418516
EPI_ISL_418548	EPI_ISL_418548
EPI_ISL_418580	EPI_ISL_418584
EPI_ISL_418624	EPI_ISL_418636
EPI_ISL_418638	EPI_ISL_418640
EPI_ISL_418645	EPI_ISL_418646
EPI_ISL_418648	EPI_ISL_418657
EPI_ISL_418659	EPI_ISL_418661
EPI_ISL_418663	EPI_ISL_418664
EPI_ISL_418667	EPI_ISL_418673
EPI_ISL_418675	EPI_ISL_418681
EPI_ISL_418684	EPI_ISL_418688
EPI_ISL_418690	EPI_ISL_418692
EPI_ISL_418694	EPI_ISL_418694
EPI_ISL_418696	EPI_ISL_418698
EPI_ISL_418700	EPI_ISL_418702
EPI_ISL_418704	EPI_ISL_418704
EPI_ISL_418706	EPI_ISL_418709
EPI_ISL_418711	EPI_ISL_418711
EPI_ISL_418715	EPI_ISL_418716
EPI_ISL_418718	EPI_ISL_418718
EPI_ISL_418720	EPI_ISL_418720
EPI_ISL_418722	EPI_ISL_418723
EPI_ISL_418729	EPI_ISL_418729
EPI_ISL_418733	EPI_ISL_418734
EPI_ISL_418736	EPI_ISL_418737
EPI_ISL_418739	EPI_ISL_418739
EPI_ISL_418748	EPI_ISL_418751
EPI_ISL_418756	EPI_ISL_418756
EPI_ISL_418764	EPI_ISL_418764
EPI_ISL_418770	EPI_ISL_418809
EPI_ISL_418811	EPI_ISL_418826
EPI_ISL_418829	EPI_ISL_418858
EPI_ISL_418860	EPI_ISL_418861
EPI_ISL_418863	EPI_ISL_418864
EPI_ISL_418866	EPI_ISL_418873
EPI_ISL_418875	EPI_ISL_418878
EPI_ISL_418880	EPI_ISL_418884
EPI_ISL_418886	EPI_ISL_418893
EPI_ISL_418895	EPI_ISL_418895
EPI_ISL_418897	EPI_ISL_418913
EPI_ISL_418915	EPI_ISL_418945
EPI_ISL_418948	EPI_ISL_418958
EPI_ISL_418961	EPI_ISL_418967
EPI_ISL_418972	EPI_ISL_419001
EPI_ISL_419168	EPI_ISL_419188
EPI_ISL_419210	EPI_ISL_419211
EPI_ISL_419214	EPI_ISL_419217
EPI_ISL_419219	EPI_ISL_419219
EPI_ISL_419221	EPI_ISL_419222
EPI_ISL_419224	EPI_ISL_419238
EPI_ISL_419240	EPI_ISL_419240
EPI_ISL_419245	EPI_ISL_419245
EPI_ISL_419247	EPI_ISL_419247
EPI_ISL_419250	EPI_ISL_419250
EPI_ISL_419252	EPI_ISL_419252
EPI_ISL_419254	EPI_ISL_419266
EPI_ISL_419296	EPI_ISL_419311
EPI_ISL_419386	EPI_ISL_419388
EPI_ISL_419390	EPI_ISL_419397
EPI_ISL_419399	EPI_ISL_419399
EPI_ISL_419406	EPI_ISL_419407
EPI_ISL_419409	EPI_ISL_419409
EPI_ISL_419412	EPI_ISL_419412
EPI_ISL_419418	EPI_ISL_419418
EPI_ISL_419420	EPI_ISL_419422
EPI_ISL_419424	EPI_ISL_419425
EPI_ISL_419428	EPI_ISL_419428
EPI_ISL_419434	EPI_ISL_419434
EPI_ISL_419438	EPI_ISL_419440
EPI_ISL_419443	EPI_ISL_419443
EPI_ISL_419448	EPI_ISL_419449
EPI_ISL_419453	EPI_ISL_419453
EPI_ISL_419472	EPI_ISL_419472
EPI_ISL_419474	EPI_ISL_419474
EPI_ISL_419496	EPI_ISL_419496
EPI_ISL_419498	EPI_ISL_419499
EPI_ISL_419508	EPI_ISL_419508
EPI_ISL_419517	EPI_ISL_419518
EPI_ISL_419524	EPI_ISL_419525
EPI_ISL_419528	EPI_ISL_419528
EPI_ISL_419541	EPI_ISL_419560
EPI_ISL_419562	EPI_ISL_419564
EPI_ISL_419566	EPI_ISL_419566
EPI_ISL_419568	EPI_ISL_419570
EPI_ISL_419573	EPI_ISL_419573
EPI_ISL_419578	EPI_ISL_419580
EPI_ISL_419582	EPI_ISL_419604
EPI_ISL_419606	EPI_ISL_419607
EPI_ISL_419651	EPI_ISL_419652
EPI_ISL_419654	EPI_ISL_419662
EPI_ISL_419664	EPI_ISL_419667
EPI_ISL_419669	EPI_ISL_419683
EPI_ISL_419691	EPI_ISL_419693
EPI_ISL_419696	EPI_ISL_419700
EPI_ISL_419702	EPI_ISL_419707
EPI_ISL_419709	EPI_ISL_419723
EPI_ISL_419725	EPI_ISL_419733
EPI_ISL_419736	EPI_ISL_419737
EPI_ISL_419739	EPI_ISL_419814
EPI_ISL_419816	EPI_ISL_419832
EPI_ISL_419834	EPI_ISL_419857
EPI_ISL_419859	EPI_ISL_419929
EPI_ISL_419931	EPI_ISL_419980
EPI_ISL_419982	EPI_ISL_420053
EPI_ISL_420055	EPI_ISL_420061
EPI_ISL_420063	EPI_ISL_420067
EPI_ISL_420069	EPI_ISL_420070
EPI_ISL_420072	EPI_ISL_420074
EPI_ISL_420076	EPI_ISL_420078
EPI_ISL_420080	EPI_ISL_420085
EPI_ISL_420099	EPI_ISL_420132
EPI_ISL_420135	EPI_ISL_420137
EPI_ISL_420139	EPI_ISL_420147
EPI_ISL_420150	EPI_ISL_420292
EPI_ISL_420294	EPI_ISL_420309
EPI_ISL_420312	EPI_ISL_420454
EPI_ISL_420456	EPI_ISL_420456
EPI_ISL_420458	EPI_ISL_420458
EPI_ISL_420464	EPI_ISL_420464
EPI_ISL_420466	EPI_ISL_420466
EPI_ISL_420477	EPI_ISL_420479
EPI_ISL_420488	EPI_ISL_420488
EPI_ISL_420492	EPI_ISL_420492
EPI_ISL_420508	EPI_ISL_420508
EPI_ISL_420520	EPI_ISL_420524
EPI_ISL_420529	EPI_ISL_420529
EPI_ISL_420531	EPI_ISL_420534
EPI_ISL_420536	EPI_ISL_420541
EPI_ISL_420543	EPI_ISL_420556
EPI_ISL_420563	EPI_ISL_420573
EPI_ISL_420575	EPI_ISL_420583
EPI_ISL_420585	EPI_ISL_420591
EPI_ISL_420598	EPI_ISL_420600
EPI_ISL_420604	EPI_ISL_420611
EPI_ISL_420613	EPI_ISL_420625
EPI_ISL_420628	EPI_ISL_420630
EPI_ISL_420633	EPI_ISL_420633
EPI_ISL_420636	EPI_ISL_420636
EPI_ISL_420640	EPI_ISL_420640
EPI_ISL_420642	EPI_ISL_420643
EPI_ISL_420645	EPI_ISL_420645
EPI_ISL_420648	EPI_ISL_420648
EPI_ISL_420652	EPI_ISL_420652
EPI_ISL_420661	EPI_ISL_420661
EPI_ISL_420670	EPI_ISL_420670
EPI_ISL_420672	EPI_ISL_420673
EPI_ISL_420683	EPI_ISL_420683
EPI_ISL_420686	EPI_ISL_420690
EPI_ISL_420692	EPI_ISL_420695
EPI_ISL_420697	EPI_ISL_420698
EPI_ISL_420702	EPI_ISL_420702
EPI_ISL_420707	EPI_ISL_420708
EPI_ISL_420714	EPI_ISL_420724
EPI_ISL_420727	EPI_ISL_420736
EPI_ISL_420741	EPI_ISL_420753
EPI_ISL_420755	EPI_ISL_420756
EPI_ISL_420758	EPI_ISL_420758
EPI_ISL_420761	EPI_ISL_420761
EPI_ISL_420765	EPI_ISL_420767
EPI_ISL_420769	EPI_ISL_420769
EPI_ISL_420772	EPI_ISL_420775
EPI_ISL_420784	EPI_ISL_420801
EPI_ISL_420803	EPI_ISL_420803
EPI_ISL_420809	EPI_ISL_420810
EPI_ISL_420812	EPI_ISL_420812
EPI_ISL_420814	EPI_ISL_420814
EPI_ISL_420820	EPI_ISL_420822
EPI_ISL_420824	EPI_ISL_420825
EPI_ISL_420838	EPI_ISL_420855
EPI_ISL_420876	EPI_ISL_420879
EPI_ISL_420889	EPI_ISL_420890
EPI_ISL_420898	EPI_ISL_420903
EPI_ISL_420905	EPI_ISL_420907
EPI_ISL_420910	EPI_ISL_420910
EPI_ISL_420912	EPI_ISL_420912
EPI_ISL_420929	EPI_ISL_420929
EPI_ISL_420937	EPI_ISL_420937
EPI_ISL_420940	EPI_ISL_420940
EPI_ISL_420943	EPI_ISL_420944
EPI_ISL_420949	EPI_ISL_420949
EPI_ISL_420951	EPI_ISL_420951
EPI_ISL_420960	EPI_ISL_420961
EPI_ISL_420965	EPI_ISL_420965
EPI_ISL_420969	EPI_ISL_420970
EPI_ISL_420974	EPI_ISL_420974
EPI_ISL_420976	EPI_ISL_420978
EPI_ISL_420982	EPI_ISL_420982
EPI_ISL_420985	EPI_ISL_420985
EPI_ISL_420988	EPI_ISL_420988
EPI_ISL_420990	EPI_ISL_420990
EPI_ISL_420994	EPI_ISL_420995
EPI_ISL_420998	EPI_ISL_420998
EPI_ISL_421002	EPI_ISL_421006
EPI_ISL_421008	EPI_ISL_421011
EPI_ISL_421171	EPI_ISL_421178
EPI_ISL_421180	EPI_ISL_421180
EPI_ISL_421182	EPI_ISL_421196
EPI_ISL_421198	EPI_ISL_421198
EPI_ISL_421200	EPI_ISL_421207
EPI_ISL_421210	EPI_ISL_421210
EPI_ISL_421212	EPI_ISL_421214
EPI_ISL_421221	EPI_ISL_421222
EPI_ISL_421224	EPI_ISL_421254
EPI_ISL_421256	EPI_ISL_421262
EPI_ISL_421272	EPI_ISL_421272
EPI_ISL_421275	EPI_ISL_421275
EPI_ISL_421279	EPI_ISL_421279
EPI_ISL_421281	EPI_ISL_421281
EPI_ISL_421283	EPI_ISL_421336
EPI_ISL_421338	EPI_ISL_421343
EPI_ISL_421346	EPI_ISL_421346
EPI_ISL_421348	EPI_ISL_421355
EPI_ISL_421357	EPI_ISL_421360
EPI_ISL_421363	EPI_ISL_421367
EPI_ISL_421369	EPI_ISL_421371
EPI_ISL_421375	EPI_ISL_421376
EPI_ISL_421378	EPI_ISL_421379
EPI_ISL_421383	EPI_ISL_421391
EPI_ISL_421394	EPI_ISL_421417
EPI_ISL_421419	EPI_ISL_421435
EPI_ISL_421446	EPI_ISL_421492
EPI_ISL_421494	EPI_ISL_421515
EPI_ISL_421519	EPI_ISL_421519
EPI_ISL_421543	EPI_ISL_421545
EPI_ISL_421548	EPI_ISL_421552
EPI_ISL_421560	EPI_ISL_421563
EPI_ISL_421573	EPI_ISL_421600
EPI_ISL_421602	EPI_ISL_421608
EPI_ISL_421611	EPI_ISL_421617
EPI_ISL_421619	EPI_ISL_421621
EPI_ISL_421623	EPI_ISL_421624
EPI_ISL_421626	EPI_ISL_421636
EPI_ISL_421641	EPI_ISL_421641
EPI_ISL_421651	EPI_ISL_421656
EPI_ISL_421660	EPI_ISL_421660
EPI_ISL_421662	EPI_ISL_421672
EPI_ISL_421675	EPI_ISL_421675
EPI_ISL_421683	EPI_ISL_421692
EPI_ISL_421706	EPI_ISL_421707
EPI_ISL_421709	EPI_ISL_421712
EPI_ISL_421714	EPI_ISL_421735
EPI_ISL_421737	EPI_ISL_421738
EPI_ISL_421740	EPI_ISL_421748
EPI_ISL_421750	EPI_ISL_421750
EPI_ISL_421752	EPI_ISL_421757
EPI_ISL_421759	EPI_ISL_421762
EPI_ISL_421768	EPI_ISL_421769
EPI_ISL_421771	EPI_ISL_421774
EPI_ISL_421776	EPI_ISL_421785
EPI_ISL_421787	EPI_ISL_421787
EPI_ISL_421789	EPI_ISL_421792
EPI_ISL_421794	EPI_ISL_421807
EPI_ISL_421809	EPI_ISL_421811
EPI_ISL_421813	EPI_ISL_421813
EPI_ISL_421815	EPI_ISL_421818
EPI_ISL_421822	EPI_ISL_421831
EPI_ISL_421834	EPI_ISL_421834
EPI_ISL_421836	EPI_ISL_421837
EPI_ISL_421839	EPI_ISL_421839
EPI_ISL_421841	EPI_ISL_421842
EPI_ISL_421845	EPI_ISL_421845
EPI_ISL_421847	EPI_ISL_421848
EPI_ISL_421850	EPI_ISL_421850
EPI_ISL_421859	EPI_ISL_421859
EPI_ISL_421861	EPI_ISL_421870
EPI_ISL_421873	EPI_ISL_421873
EPI_ISL_421875	EPI_ISL_421875
EPI_ISL_421877	EPI_ISL_421877
EPI_ISL_421879	EPI_ISL_421880
EPI_ISL_421882	EPI_ISL_421895
EPI_ISL_421899	EPI_ISL_421900
EPI_ISL_421903	EPI_ISL_421907
EPI_ISL_421909	EPI_ISL_421916
EPI_ISL_421918	EPI_ISL_421921
EPI_ISL_421923	EPI_ISL_421924
EPI_ISL_421929	EPI_ISL_421930
EPI_ISL_421932	EPI_ISL_421932
EPI_ISL_421934	EPI_ISL_421940
EPI_ISL_421942	EPI_ISL_421942
EPI_ISL_421945	EPI_ISL_421948
EPI_ISL_421951	EPI_ISL_421951
EPI_ISL_421953	EPI_ISL_421953
EPI_ISL_421956	EPI_ISL_421958
EPI_ISL_421962	EPI_ISL_421964
EPI_ISL_421974	EPI_ISL_421974
EPI_ISL_421976	EPI_ISL_421976
EPI_ISL_421981	EPI_ISL_421982
EPI_ISL_421986	EPI_ISL_421986
EPI_ISL_422000	EPI_ISL_422003
EPI_ISL_422007	EPI_ISL_422011
EPI_ISL_422016	EPI_ISL_422100
EPI_ISL_422102	EPI_ISL_422133
EPI_ISL_422135	EPI_ISL_422168
EPI_ISL_422170	EPI_ISL_422171
EPI_ISL_422173	EPI_ISL_422174
EPI_ISL_422176	EPI_ISL_422178
EPI_ISL_422180	EPI_ISL_422182
EPI_ISL_422184	EPI_ISL_422187
EPI_ISL_422191	EPI_ISL_422195
EPI_ISL_422200	EPI_ISL_422200
EPI_ISL_422202	EPI_ISL_422202
EPI_ISL_422204	EPI_ISL_422204
EPI_ISL_422209	EPI_ISL_422209
EPI_ISL_422214	EPI_ISL_422215
EPI_ISL_422407	EPI_ISL_422422
EPI_ISL_422424	EPI_ISL_422435
EPI_ISL_422437	EPI_ISL_422438
EPI_ISL_422453	EPI_ISL_422453
EPI_ISL_422459	EPI_ISL_422459
EPI_ISL_422461	EPI_ISL_422463
EPI_ISL_422465	EPI_ISL_422465
EPI_ISL_422488	EPI_ISL_422492
EPI_ISL_422494	EPI_ISL_422511
EPI_ISL_422513	EPI_ISL_422517
EPI_ISL_422519	EPI_ISL_422525
EPI_ISL_422527	EPI_ISL_422537
EPI_ISL_422539	EPI_ISL_422544
EPI_ISL_422546	EPI_ISL_422562
EPI_ISL_422566	EPI_ISL_422566
EPI_ISL_422568	EPI_ISL_422569
EPI_ISL_422571	EPI_ISL_422572
EPI_ISL_422576	EPI_ISL_422583
EPI_ISL_422585	EPI_ISL_422588
EPI_ISL_422591	EPI_ISL_422612
EPI_ISL_422615	EPI_ISL_422616
EPI_ISL_422620	EPI_ISL_422623
EPI_ISL_422625	EPI_ISL_422626
EPI_ISL_422628	EPI_ISL_422636
EPI_ISL_422638	EPI_ISL_422653
EPI_ISL_422655	EPI_ISL_422657
EPI_ISL_422659	EPI_ISL_422662
EPI_ISL_422664	EPI_ISL_422682
EPI_ISL_422684	EPI_ISL_422709
EPI_ISL_422711	EPI_ISL_422712
EPI_ISL_422714	EPI_ISL_422722
EPI_ISL_422724	EPI_ISL_422730
EPI_ISL_422732	EPI_ISL_422738
EPI_ISL_422741	EPI_ISL_422742
EPI_ISL_422744	EPI_ISL_422756
EPI_ISL_422758	EPI_ISL_422762
EPI_ISL_422764	EPI_ISL_422772
EPI_ISL_422774	EPI_ISL_422774
EPI_ISL_422776	EPI_ISL_422778
EPI_ISL_422783	EPI_ISL_422785
EPI_ISL_422787	EPI_ISL_422788
EPI_ISL_422790	EPI_ISL_422799
EPI_ISL_422801	EPI_ISL_422805
EPI_ISL_422807	EPI_ISL_422813
EPI_ISL_422815	EPI_ISL_422823
EPI_ISL_422825	EPI_ISL_422825
EPI_ISL_422827	EPI_ISL_422827
EPI_ISL_422833	EPI_ISL_422835
EPI_ISL_422837	EPI_ISL_422840
EPI_ISL_422842	EPI_ISL_422843
EPI_ISL_422845	EPI_ISL_422845
EPI_ISL_422847	EPI_ISL_422895
EPI_ISL_422897	EPI_ISL_422898
EPI_ISL_422901	EPI_ISL_422905
EPI_ISL_422907	EPI_ISL_422920
EPI_ISL_422923	EPI_ISL_422926
EPI_ISL_422929	EPI_ISL_422930
EPI_ISL_422932	EPI_ISL_422932
EPI_ISL_422934	EPI_ISL_422935
EPI_ISL_422938	EPI_ISL_422940
EPI_ISL_422942	EPI_ISL_422945
EPI_ISL_422947	EPI_ISL_422952
EPI_ISL_422954	EPI_ISL_422957
EPI_ISL_422960	EPI_ISL_422984
EPI_ISL_422986	EPI_ISL_422997
EPI_ISL_422999	EPI_ISL_423008
EPI_ISL_423010	EPI_ISL_423026
EPI_ISL_423028	EPI_ISL_423033
EPI_ISL_423039	EPI_ISL_423045
EPI_ISL_423047	EPI_ISL_423047
EPI_ISL_423052	EPI_ISL_423053
EPI_ISL_423055	EPI_ISL_423059
EPI_ISL_423063	EPI_ISL_423063
EPI_ISL_423065	EPI_ISL_423076
EPI_ISL_423078	EPI_ISL_423079
EPI_ISL_423081	EPI_ISL_423081
EPI_ISL_423084	EPI_ISL_423087
EPI_ISL_423091	EPI_ISL_423092
EPI_ISL_423094	EPI_ISL_423105
EPI_ISL_423107	EPI_ISL_423114
EPI_ISL_423117	EPI_ISL_423119
EPI_ISL_423121	EPI_ISL_423124
EPI_ISL_423126	EPI_ISL_423126
EPI_ISL_423129	EPI_ISL_423132
EPI_ISL_423134	EPI_ISL_423134
EPI_ISL_423136	EPI_ISL_423138
EPI_ISL_423142	EPI_ISL_423142
EPI_ISL_423144	EPI_ISL_423145
EPI_ISL_423147	EPI_ISL_423152
EPI_ISL_423154	EPI_ISL_423154
EPI_ISL_423156	EPI_ISL_423161
EPI_ISL_423163	EPI_ISL_423164
EPI_ISL_423168	EPI_ISL_423168
EPI_ISL_423170	EPI_ISL_423170
EPI_ISL_423172	EPI_ISL_423178
EPI_ISL_423181	EPI_ISL_423181
EPI_ISL_423185	EPI_ISL_423185
EPI_ISL_423192	EPI_ISL_423196
EPI_ISL_423198	EPI_ISL_423199
EPI_ISL_423201	EPI_ISL_423205
EPI_ISL_423208	EPI_ISL_423210
EPI_ISL_423214	EPI_ISL_423216
EPI_ISL_423218	EPI_ISL_423219
EPI_ISL_423221	EPI_ISL_423221
EPI_ISL_423223	EPI_ISL_423224
EPI_ISL_423227	EPI_ISL_423228
EPI_ISL_423231	EPI_ISL_423233
EPI_ISL_423235	EPI_ISL_423244
EPI_ISL_423246	EPI_ISL_423246
EPI_ISL_423248	EPI_ISL_423248
EPI_ISL_423250	EPI_ISL_423251
EPI_ISL_423253	EPI_ISL_423256
EPI_ISL_423258	EPI_ISL_423266
EPI_ISL_423269	EPI_ISL_423269
EPI_ISL_423275	EPI_ISL_423275
EPI_ISL_423277	EPI_ISL_423277
EPI_ISL_423288	EPI_ISL_423288
EPI_ISL_423292	EPI_ISL_423292
EPI_ISL_423321	EPI_ISL_423321
EPI_ISL_423324	EPI_ISL_423324
EPI_ISL_423328	EPI_ISL_423328
EPI_ISL_423337	EPI_ISL_423337
EPI_ISL_423340	EPI_ISL_423340
EPI_ISL_423343	EPI_ISL_423343
EPI_ISL_423346	EPI_ISL_423346
EPI_ISL_423350	EPI_ISL_423373
EPI_ISL_423375	EPI_ISL_423376
EPI_ISL_423379	EPI_ISL_423387
EPI_ISL_423389	EPI_ISL_423389
EPI_ISL_423393	EPI_ISL_423396
EPI_ISL_423398	EPI_ISL_423401
EPI_ISL_423403	EPI_ISL_423406
EPI_ISL_423408	EPI_ISL_423415
EPI_ISL_423417	EPI_ISL_423421
EPI_ISL_423423	EPI_ISL_423426
EPI_ISL_423428	EPI_ISL_423428
EPI_ISL_423430	EPI_ISL_423430
EPI_ISL_423432	EPI_ISL_423432
EPI_ISL_423435	EPI_ISL_423438
EPI_ISL_423440	EPI_ISL_423444
EPI_ISL_423446	EPI_ISL_423453
EPI_ISL_423455	EPI_ISL_423455
EPI_ISL_423457	EPI_ISL_423461
EPI_ISL_423463	EPI_ISL_423463
EPI_ISL_423465	EPI_ISL_423469
EPI_ISL_423471	EPI_ISL_423474
EPI_ISL_423476	EPI_ISL_423477
EPI_ISL_423479	EPI_ISL_423481
EPI_ISL_423483	EPI_ISL_423483
EPI_ISL_423486	EPI_ISL_423488
EPI_ISL_423490	EPI_ISL_423500
EPI_ISL_423502	EPI_ISL_423504
EPI_ISL_423506	EPI_ISL_423509
EPI_ISL_423512	EPI_ISL_423512
EPI_ISL_423521	EPI_ISL_423521
EPI_ISL_423524	EPI_ISL_423524
EPI_ISL_423529	EPI_ISL_423529
EPI_ISL_423532	EPI_ISL_423532
EPI_ISL_423535	EPI_ISL_423535
EPI_ISL_423548	EPI_ISL_423548
EPI_ISL_423550	EPI_ISL_423550
EPI_ISL_423554	EPI_ISL_423556
EPI_ISL_423559	EPI_ISL_423559
EPI_ISL_423561	EPI_ISL_423561
EPI_ISL_423563	EPI_ISL_423564
EPI_ISL_423570	EPI_ISL_423570
EPI_ISL_423573	EPI_ISL_423576
EPI_ISL_423582	EPI_ISL_423583
EPI_ISL_423586	EPI_ISL_423589
EPI_ISL_423591	EPI_ISL_423592
EPI_ISL_423619	EPI_ISL_423619
EPI_ISL_423632	EPI_ISL_423632
EPI_ISL_423639	EPI_ISL_423639
EPI_ISL_423648	EPI_ISL_423649
EPI_ISL_423654	EPI_ISL_423654
EPI_ISL_423665	EPI_ISL_423666
EPI_ISL_423670	EPI_ISL_423670
EPI_ISL_423679	EPI_ISL_423679
EPI_ISL_423682	EPI_ISL_423682
EPI_ISL_423688	EPI_ISL_423688
EPI_ISL_423704	EPI_ISL_423704
EPI_ISL_423711	EPI_ISL_423712
EPI_ISL_423716	EPI_ISL_423718
EPI_ISL_423720	EPI_ISL_423720
EPI_ISL_423723	EPI_ISL_423723
EPI_ISL_423727	EPI_ISL_423727
EPI_ISL_423731	EPI_ISL_423735
EPI_ISL_423740	EPI_ISL_423741
EPI_ISL_423749	EPI_ISL_423749
EPI_ISL_423752	EPI_ISL_423753
EPI_ISL_423758	EPI_ISL_423758
EPI_ISL_423761	EPI_ISL_423762
EPI_ISL_423765	EPI_ISL_423765
EPI_ISL_423769	EPI_ISL_423769
EPI_ISL_423771	EPI_ISL_423775
EPI_ISL_423778	EPI_ISL_423780
EPI_ISL_423782	EPI_ISL_423783
EPI_ISL_423786	EPI_ISL_423787
EPI_ISL_423790	EPI_ISL_423791
EPI_ISL_423796	EPI_ISL_423799
EPI_ISL_423803	EPI_ISL_423804
EPI_ISL_423808	EPI_ISL_423813
EPI_ISL_423817	EPI_ISL_423819
EPI_ISL_423822	EPI_ISL_423825
EPI_ISL_423828	EPI_ISL_423830
EPI_ISL_423832	EPI_ISL_423832
EPI_ISL_423834	EPI_ISL_423835
EPI_ISL_423837	EPI_ISL_423839
EPI_ISL_423841	EPI_ISL_423841
EPI_ISL_423844	EPI_ISL_423845
EPI_ISL_423847	EPI_ISL_423847
EPI_ISL_423851	EPI_ISL_423852
EPI_ISL_423857	EPI_ISL_423857
EPI_ISL_423859	EPI_ISL_423859
EPI_ISL_423861	EPI_ISL_423867
EPI_ISL_423877	EPI_ISL_423877
EPI_ISL_423883	EPI_ISL_423883
EPI_ISL_423887	EPI_ISL_423887
EPI_ISL_423903	EPI_ISL_423903
EPI_ISL_423906	EPI_ISL_423907
EPI_ISL_423910	EPI_ISL_423911
EPI_ISL_423918	EPI_ISL_423918
EPI_ISL_423923	EPI_ISL_423924
EPI_ISL_423926	EPI_ISL_423928
EPI_ISL_423933	EPI_ISL_423933
EPI_ISL_423935	EPI_ISL_423935
EPI_ISL_423938	EPI_ISL_423938
EPI_ISL_423940	EPI_ISL_423940
EPI_ISL_423942	EPI_ISL_423943
EPI_ISL_423948	EPI_ISL_423948
EPI_ISL_423951	EPI_ISL_423953
EPI_ISL_423956	EPI_ISL_423956
EPI_ISL_423963	EPI_ISL_423965
EPI_ISL_423967	EPI_ISL_423967
EPI_ISL_423969	EPI_ISL_423970
EPI_ISL_423973	EPI_ISL_423973
EPI_ISL_423976	EPI_ISL_423976
EPI_ISL_423979	EPI_ISL_423979
EPI_ISL_423990	EPI_ISL_423990
EPI_ISL_423998	EPI_ISL_423999
EPI_ISL_424001	EPI_ISL_424001
EPI_ISL_424003	EPI_ISL_424003
EPI_ISL_424006	EPI_ISL_424007
EPI_ISL_424009	EPI_ISL_424010
EPI_ISL_424012	EPI_ISL_424012
EPI_ISL_424015	EPI_ISL_424015
EPI_ISL_424017	EPI_ISL_424017
EPI_ISL_424019	EPI_ISL_424021
EPI_ISL_424024	EPI_ISL_424025
EPI_ISL_424028	EPI_ISL_424029
EPI_ISL_424031	EPI_ISL_424032
EPI_ISL_424034	EPI_ISL_424035
EPI_ISL_424037	EPI_ISL_424038
EPI_ISL_424052	EPI_ISL_424052
EPI_ISL_424054	EPI_ISL_424054
EPI_ISL_424062	EPI_ISL_424062
EPI_ISL_424076	EPI_ISL_424076
EPI_ISL_424078	EPI_ISL_424078
EPI_ISL_424082	EPI_ISL_424082
EPI_ISL_424084	EPI_ISL_424084
EPI_ISL_424100	EPI_ISL_424101
EPI_ISL_424115	EPI_ISL_424117
EPI_ISL_424119	EPI_ISL_424121
EPI_ISL_424126	EPI_ISL_424126
EPI_ISL_424133	EPI_ISL_424133
EPI_ISL_424140	EPI_ISL_424140
EPI_ISL_424152	EPI_ISL_424152
EPI_ISL_424166	EPI_ISL_424167
EPI_ISL_424169	EPI_ISL_424170
EPI_ISL_424172	EPI_ISL_424176
EPI_ISL_424178	EPI_ISL_424184
EPI_ISL_424186	EPI_ISL_424189
EPI_ISL_424191	EPI_ISL_424198
EPI_ISL_424200	EPI_ISL_424200
EPI_ISL_424202	EPI_ISL_424205
EPI_ISL_424207	EPI_ISL_424216
EPI_ISL_424218	EPI_ISL_424264
EPI_ISL_424266	EPI_ISL_424271
EPI_ISL_424273	EPI_ISL_424273
EPI_ISL_424275	EPI_ISL_424276
EPI_ISL_424278	EPI_ISL_424282
EPI_ISL_424284	EPI_ISL_424302
EPI_ISL_424304	EPI_ISL_424319
EPI_ISL_424321	EPI_ISL_424326
EPI_ISL_424329	EPI_ISL_424347
EPI_ISL_424350	EPI_ISL_424371
EPI_ISL_424375	EPI_ISL_424377
EPI_ISL_424379	EPI_ISL_424385
EPI_ISL_424387	EPI_ISL_424396
EPI_ISL_424398	EPI_ISL_424407
EPI_ISL_424409	EPI_ISL_424420
EPI_ISL_424422	EPI_ISL_424463
EPI_ISL_424465	EPI_ISL_424480
EPI_ISL_424482	EPI_ISL_424487
EPI_ISL_424489	EPI_ISL_424500
EPI_ISL_424502	EPI_ISL_424503
EPI_ISL_424505	EPI_ISL_424538
EPI_ISL_424540	EPI_ISL_424543
EPI_ISL_424545	EPI_ISL_424551
EPI_ISL_424555	EPI_ISL_424560
EPI_ISL_424562	EPI_ISL_424564
EPI_ISL_424567	EPI_ISL_424568
EPI_ISL_424570	EPI_ISL_424578
EPI_ISL_424580	EPI_ISL_424582
EPI_ISL_424584	EPI_ISL_424585
EPI_ISL_424588	EPI_ISL_424593
EPI_ISL_424595	EPI_ISL_424599
EPI_ISL_424601	EPI_ISL_424606
EPI_ISL_424608	EPI_ISL_424610
EPI_ISL_424612	EPI_ISL_424617
EPI_ISL_424619	EPI_ISL_424619
EPI_ISL_424621	EPI_ISL_424622
EPI_ISL_424624	EPI_ISL_424624
EPI_ISL_424626	EPI_ISL_424627
EPI_ISL_424629	EPI_ISL_424631
EPI_ISL_424633	EPI_ISL_424633
EPI_ISL_424636	EPI_ISL_424637
EPI_ISL_424640	EPI_ISL_424647
EPI_ISL_424649	EPI_ISL_424655
EPI_ISL_424657	EPI_ISL_424658
EPI_ISL_424660	EPI_ISL_424662
EPI_ISL_424664	EPI_ISL_424664
EPI_ISL_424667	EPI_ISL_424668
EPI_ISL_424670	EPI_ISL_424673
EPI_ISL_424703	EPI_ISL_424703
EPI_ISL_424841	EPI_ISL_424920
EPI_ISL_424929	EPI_ISL_424975
EPI_ISL_424978	EPI_ISL_424978
EPI_ISL_424983	EPI_ISL_424983
EPI_ISL_424987	EPI_ISL_424987
EPI_ISL_424993	EPI_ISL_424993
EPI_ISL_425048	EPI_ISL_425048
EPI_ISL_425050	EPI_ISL_425050
EPI_ISL_425052	EPI_ISL_425064
EPI_ISL_425117	EPI_ISL_425118
EPI_ISL_425121	EPI_ISL_425128
EPI_ISL_425130	EPI_ISL_425132
EPI_ISL_425138	EPI_ISL_425139
EPI_ISL_425142	EPI_ISL_425189
EPI_ISL_425193	EPI_ISL_425193
EPI_ISL_425196	EPI_ISL_425197
EPI_ISL_425199	EPI_ISL_425199
EPI_ISL_425201	EPI_ISL_425201
EPI_ISL_425203	EPI_ISL_425203
EPI_ISL_425205	EPI_ISL_425205
EPI_ISL_425210	EPI_ISL_425210
EPI_ISL_425212	EPI_ISL_425214
EPI_ISL_425216	EPI_ISL_425221
EPI_ISL_425224	EPI_ISL_425224
EPI_ISL_425228	EPI_ISL_425229
EPI_ISL_425231	EPI_ISL_425240
EPI_ISL_425242	EPI_ISL_425244
EPI_ISL_425246	EPI_ISL_425246
EPI_ISL_425248	EPI_ISL_425253
EPI_ISL_425255	EPI_ISL_425255
EPI_ISL_425257	EPI_ISL_425264
EPI_ISL_425266	EPI_ISL_425270
EPI_ISL_425273	EPI_ISL_425273
EPI_ISL_425275	EPI_ISL_425278
EPI_ISL_425280	EPI_ISL_425281
EPI_ISL_425283	EPI_ISL_425283
EPI_ISL_425286	EPI_ISL_425288
EPI_ISL_425290	EPI_ISL_425290
EPI_ISL_425292	EPI_ISL_425296
EPI_ISL_425298	EPI_ISL_425298
EPI_ISL_425300	EPI_ISL_425301
EPI_ISL_425303	EPI_ISL_425319
EPI_ISL_425322	EPI_ISL_425327
EPI_ISL_425331	EPI_ISL_425333
EPI_ISL_425335	EPI_ISL_425335
EPI_ISL_425338	EPI_ISL_425339
EPI_ISL_425342	EPI_ISL_425342
EPI_ISL_425348	EPI_ISL_425348
EPI_ISL_425351	EPI_ISL_425352
EPI_ISL_425358	EPI_ISL_425359
EPI_ISL_425361	EPI_ISL_425362
EPI_ISL_425373	EPI_ISL_425374
EPI_ISL_425378	EPI_ISL_425378
EPI_ISL_425380	EPI_ISL_425380
EPI_ISL_425382	EPI_ISL_425382
EPI_ISL_425390	EPI_ISL_425390
EPI_ISL_425392	EPI_ISL_425393
EPI_ISL_425395	EPI_ISL_425395
EPI_ISL_425398	EPI_ISL_425398
EPI_ISL_425401	EPI_ISL_425405
EPI_ISL_425407	EPI_ISL_425407
EPI_ISL_425409	EPI_ISL_425412
EPI_ISL_425423	EPI_ISL_425425
EPI_ISL_425427	EPI_ISL_425428
EPI_ISL_425430	EPI_ISL_425437
EPI_ISL_425439	EPI_ISL_425441
EPI_ISL_425443	EPI_ISL_425443
EPI_ISL_425446	EPI_ISL_425446
EPI_ISL_425449	EPI_ISL_425455
EPI_ISL_425457	EPI_ISL_425458
EPI_ISL_425460	EPI_ISL_425460
EPI_ISL_425462	EPI_ISL_425462
EPI_ISL_425464	EPI_ISL_425466
EPI_ISL_425468	EPI_ISL_425477
EPI_ISL_425479	EPI_ISL_425498
EPI_ISL_425501	EPI_ISL_425502
EPI_ISL_425504	EPI_ISL_425515
EPI_ISL_425517	EPI_ISL_425519
EPI_ISL_425522	EPI_ISL_425523
EPI_ISL_425525	EPI_ISL_425527
EPI_ISL_425530	EPI_ISL_425530
EPI_ISL_425532	EPI_ISL_425533
EPI_ISL_425535	EPI_ISL_425537
EPI_ISL_425544	EPI_ISL_425544
EPI_ISL_425547	EPI_ISL_425551
EPI_ISL_425554	EPI_ISL_425554
EPI_ISL_425561	EPI_ISL_425563
EPI_ISL_425565	EPI_ISL_425568
EPI_ISL_425570	EPI_ISL_425571
EPI_ISL_425573	EPI_ISL_425576
EPI_ISL_425579	EPI_ISL_425579
EPI_ISL_425581	EPI_ISL_425584
EPI_ISL_425586	EPI_ISL_425587
EPI_ISL_425590	EPI_ISL_425590
EPI_ISL_425593	EPI_ISL_425593
EPI_ISL_425600	EPI_ISL_425601
EPI_ISL_425603	EPI_ISL_425603
EPI_ISL_425609	EPI_ISL_425609
EPI_ISL_425611	EPI_ISL_425611
EPI_ISL_425614	EPI_ISL_425616
EPI_ISL_425618	EPI_ISL_425618
EPI_ISL_425620	EPI_ISL_425623
EPI_ISL_425627	EPI_ISL_425628
EPI_ISL_425630	EPI_ISL_425633
EPI_ISL_425635	EPI_ISL_425635
EPI_ISL_425637	EPI_ISL_425645
EPI_ISL_425647	EPI_ISL_425648
EPI_ISL_425650	EPI_ISL_425654
EPI_ISL_425656	EPI_ISL_425660
EPI_ISL_425662	EPI_ISL_425663
EPI_ISL_425668	EPI_ISL_425672
EPI_ISL_425674	EPI_ISL_425679
EPI_ISL_425682	EPI_ISL_425682
EPI_ISL_425684	EPI_ISL_425685
EPI_ISL_425687	EPI_ISL_425688
EPI_ISL_425692	EPI_ISL_425693
EPI_ISL_425695	EPI_ISL_425705
EPI_ISL_425707	EPI_ISL_425709
EPI_ISL_425711	EPI_ISL_425711
EPI_ISL_425713	EPI_ISL_425713
EPI_ISL_425715	EPI_ISL_425717
EPI_ISL_425720	EPI_ISL_425722
EPI_ISL_425724	EPI_ISL_425737
EPI_ISL_425739	EPI_ISL_425752
EPI_ISL_425754	EPI_ISL_425770
EPI_ISL_425772	EPI_ISL_425780
EPI_ISL_425782	EPI_ISL_425813
EPI_ISL_425815	EPI_ISL_425830
EPI_ISL_425834	EPI_ISL_425834
EPI_ISL_425836	EPI_ISL_425836
EPI_ISL_425839	EPI_ISL_425839
EPI_ISL_425842	EPI_ISL_425852
EPI_ISL_425855	EPI_ISL_425856
EPI_ISL_425860	EPI_ISL_425908
EPI_ISL_425911	EPI_ISL_425913
EPI_ISL_425915	EPI_ISL_425956
EPI_ISL_425958	EPI_ISL_425959
EPI_ISL_425961	EPI_ISL_425969
EPI_ISL_425971	EPI_ISL_425973
EPI_ISL_425975	EPI_ISL_425976
EPI_ISL_425978	EPI_ISL_425980
EPI_ISL_425982	EPI_ISL_425982
EPI_ISL_425984	EPI_ISL_425988
EPI_ISL_425990	EPI_ISL_426017
EPI_ISL_426019	EPI_ISL_426070
EPI_ISL_426072	EPI_ISL_426087
EPI_ISL_426089	EPI_ISL_426103
EPI_ISL_426105	EPI_ISL_426107
EPI_ISL_426109	EPI_ISL_426109
EPI_ISL_426111	EPI_ISL_426133
EPI_ISL_426135	EPI_ISL_426137
EPI_ISL_426159	EPI_ISL_426161
EPI_ISL_426163	EPI_ISL_426164
EPI_ISL_426166	EPI_ISL_426169
EPI_ISL_426171	EPI_ISL_426171
EPI_ISL_426173	EPI_ISL_426173
EPI_ISL_426179	EPI_ISL_426183
EPI_ISL_426187	EPI_ISL_426187
EPI_ISL_426285	EPI_ISL_426328
EPI_ISL_426356	EPI_ISL_426365
EPI_ISL_426379	EPI_ISL_426412
EPI_ISL_426414	EPI_ISL_426475
EPI_ISL_426485	EPI_ISL_426485
EPI_ISL_426500	EPI_ISL_426538
EPI_ISL_426540	EPI_ISL_426569
EPI_ISL_426580	EPI_ISL_426581
EPI_ISL_426617	EPI_ISL_426632
EPI_ISL_426634	EPI_ISL_426659
EPI_ISL_426661	EPI_ISL_426667
EPI_ISL_426669	EPI_ISL_426677
EPI_ISL_426679	EPI_ISL_426680
EPI_ISL_426682	EPI_ISL_426694
EPI_ISL_426696	EPI_ISL_426703
EPI_ISL_426705	EPI_ISL_426707
EPI_ISL_426709	EPI_ISL_426709
EPI_ISL_426711	EPI_ISL_426711
EPI_ISL_426714	EPI_ISL_426715
EPI_ISL_426717	EPI_ISL_426718
EPI_ISL_426721	EPI_ISL_426721
EPI_ISL_426725	EPI_ISL_426725
EPI_ISL_426727	EPI_ISL_426727
EPI_ISL_426729	EPI_ISL_426730
EPI_ISL_426732	EPI_ISL_426737
EPI_ISL_426740	EPI_ISL_426741
EPI_ISL_426743	EPI_ISL_426743
EPI_ISL_426745	EPI_ISL_426747
EPI_ISL_426750	EPI_ISL_426754
EPI_ISL_426756	EPI_ISL_426756
EPI_ISL_426761	EPI_ISL_426761
EPI_ISL_426763	EPI_ISL_426763
EPI_ISL_426765	EPI_ISL_426775
EPI_ISL_426777	EPI_ISL_426779
EPI_ISL_426781	EPI_ISL_426784
EPI_ISL_426786	EPI_ISL_426786
EPI_ISL_426788	EPI_ISL_426790
EPI_ISL_426792	EPI_ISL_426793
EPI_ISL_426796	EPI_ISL_426807
EPI_ISL_426809	EPI_ISL_426814
EPI_ISL_426816	EPI_ISL_426817
EPI_ISL_426819	EPI_ISL_426819
EPI_ISL_426821	EPI_ISL_426822
EPI_ISL_426824	EPI_ISL_426828
EPI_ISL_426830	EPI_ISL_426833
EPI_ISL_426835	EPI_ISL_426842
EPI_ISL_426844	EPI_ISL_426844
EPI_ISL_426846	EPI_ISL_426848
EPI_ISL_426850	EPI_ISL_426856
EPI_ISL_426858	EPI_ISL_426858
EPI_ISL_426860	EPI_ISL_426862
EPI_ISL_426864	EPI_ISL_426866
EPI_ISL_426870	EPI_ISL_426870
EPI_ISL_426872	EPI_ISL_426878
EPI_ISL_426881	EPI_ISL_426901
EPI_ISL_426904	EPI_ISL_426904
EPI_ISL_426906	EPI_ISL_426907
EPI_ISL_426910	EPI_ISL_426910
EPI_ISL_426914	EPI_ISL_426914
EPI_ISL_426917	EPI_ISL_426924
EPI_ISL_426926	EPI_ISL_426927
EPI_ISL_426929	EPI_ISL_426935
EPI_ISL_426940	EPI_ISL_426943
EPI_ISL_426947	EPI_ISL_426948
EPI_ISL_426951	EPI_ISL_426965
EPI_ISL_426968	EPI_ISL_426968
EPI_ISL_426970	EPI_ISL_426978
EPI_ISL_426980	EPI_ISL_426981
EPI_ISL_426985	EPI_ISL_426986
EPI_ISL_426988	EPI_ISL_426989
EPI_ISL_426993	EPI_ISL_426995
EPI_ISL_426997	EPI_ISL_426997
EPI_ISL_426999	EPI_ISL_426999
EPI_ISL_427001	EPI_ISL_427003
EPI_ISL_427006	EPI_ISL_427007
EPI_ISL_427010	EPI_ISL_427020
EPI_ISL_427022	EPI_ISL_427026
EPI_ISL_427028	EPI_ISL_427031
EPI_ISL_427036	EPI_ISL_427036
EPI_ISL_427038	EPI_ISL_427038
EPI_ISL_427040	EPI_ISL_427041
EPI_ISL_427043	EPI_ISL_427043
EPI_ISL_427045	EPI_ISL_427046
EPI_ISL_427048	EPI_ISL_427049
EPI_ISL_427054	EPI_ISL_427058
EPI_ISL_427060	EPI_ISL_427063
EPI_ISL_427065	EPI_ISL_427066
EPI_ISL_427068	EPI_ISL_427074
EPI_ISL_427076	EPI_ISL_427076
EPI_ISL_427078	EPI_ISL_427082
EPI_ISL_427085	EPI_ISL_427085
EPI_ISL_427092	EPI_ISL_427096
EPI_ISL_427100	EPI_ISL_427103
EPI_ISL_427105	EPI_ISL_427111
EPI_ISL_427113	EPI_ISL_427113
EPI_ISL_427115	EPI_ISL_427126
EPI_ISL_427128	EPI_ISL_427131
EPI_ISL_427133	EPI_ISL_427140
EPI_ISL_427144	EPI_ISL_427149
EPI_ISL_427151	EPI_ISL_427151
EPI_ISL_427153	EPI_ISL_427153
EPI_ISL_427155	EPI_ISL_427155
EPI_ISL_427157	EPI_ISL_427157
EPI_ISL_427159	EPI_ISL_427167
EPI_ISL_427169	EPI_ISL_427175
EPI_ISL_427177	EPI_ISL_427185
EPI_ISL_427187	EPI_ISL_427220
EPI_ISL_427222	EPI_ISL_427230
EPI_ISL_427232	EPI_ISL_427242
EPI_ISL_427245	EPI_ISL_427266
EPI_ISL_427268	EPI_ISL_427288
EPI_ISL_427290	EPI_ISL_427290
EPI_ISL_427292	EPI_ISL_427339
EPI_ISL_427349	EPI_ISL_427352
EPI_ISL_427354	EPI_ISL_427354
EPI_ISL_427357	EPI_ISL_427359
EPI_ISL_427364	EPI_ISL_427364
EPI_ISL_427366	EPI_ISL_427366
EPI_ISL_427370	EPI_ISL_427372
EPI_ISL_427379	EPI_ISL_427379
EPI_ISL_427385	EPI_ISL_427385
EPI_ISL_427388	EPI_ISL_427388
EPI_ISL_427390	EPI_ISL_427398
EPI_ISL_427416	EPI_ISL_427418
EPI_ISL_427427	EPI_ISL_427462
EPI_ISL_427469	EPI_ISL_427482
EPI_ISL_427484	EPI_ISL_427485
EPI_ISL_427487	EPI_ISL_427496
EPI_ISL_427498	EPI_ISL_427498
EPI_ISL_427502	EPI_ISL_427505
EPI_ISL_427507	EPI_ISL_427516
EPI_ISL_427518	EPI_ISL_427521
EPI_ISL_427524	EPI_ISL_427524
EPI_ISL_427526	EPI_ISL_427622
EPI_ISL_427627	EPI_ISL_427641
EPI_ISL_427643	EPI_ISL_427813
EPI_ISL_427815	EPI_ISL_427815
EPI_ISL_428148	EPI_ISL_428148
EPI_ISL_428201	EPI_ISL_428201
EPI_ISL_428207	EPI_ISL_428209
EPI_ISL_428229	EPI_ISL_428231
EPI_ISL_428252	EPI_ISL_428361
EPI_ISL_428363	EPI_ISL_428363
EPI_ISL_428365	EPI_ISL_428368
EPI_ISL_428384	EPI_ISL_428385
EPI_ISL_428387	EPI_ISL_428387
EPI_ISL_428391	EPI_ISL_428391
EPI_ISL_428441	EPI_ISL_428449
EPI_ISL_428452	EPI_ISL_428452
EPI_ISL_428454	EPI_ISL_428458
EPI_ISL_428460	EPI_ISL_428484
EPI_ISL_428486	EPI_ISL_428491
EPI_ISL_428670	EPI_ISL_428684
EPI_ISL_428686	EPI_ISL_428701
EPI_ISL_428703	EPI_ISL_428732
EPI_ISL_428757	EPI_ISL_428770
EPI_ISL_428772	EPI_ISL_428793
EPI_ISL_428795	EPI_ISL_428795
EPI_ISL_428797	EPI_ISL_428799
EPI_ISL_428801	EPI_ISL_428801
EPI_ISL_428804	EPI_ISL_428805
EPI_ISL_428822	EPI_ISL_428857
EPI_ISL_428860	EPI_ISL_428932
EPI_ISL_428935	EPI_ISL_428936
EPI_ISL_428939	EPI_ISL_428940
EPI_ISL_428943	EPI_ISL_428945
EPI_ISL_428949	EPI_ISL_428949
EPI_ISL_428954	EPI_ISL_428954
EPI_ISL_428956	EPI_ISL_428956
EPI_ISL_428959	EPI_ISL_428962
EPI_ISL_428990	EPI_ISL_429059
EPI_ISL_429074	EPI_ISL_429086
EPI_ISL_429088	EPI_ISL_429098
EPI_ISL_429100	EPI_ISL_429105
EPI_ISL_429115	EPI_ISL_429148
EPI_ISL_429150	EPI_ISL_429158
EPI_ISL_429160	EPI_ISL_429167
EPI_ISL_429169	EPI_ISL_429175
EPI_ISL_429177	EPI_ISL_429179
EPI_ISL_429181	EPI_ISL_429184
EPI_ISL_429196	EPI_ISL_429197
EPI_ISL_429199	EPI_ISL_429201
EPI_ISL_429203	EPI_ISL_429204
EPI_ISL_429206	EPI_ISL_429215
EPI_ISL_429217	EPI_ISL_429223
EPI_ISL_429226	EPI_ISL_429228
EPI_ISL_429231	EPI_ISL_429232
EPI_ISL_429235	EPI_ISL_429236
EPI_ISL_429239	EPI_ISL_429239
EPI_ISL_429254	EPI_ISL_429256
EPI_ISL_429258	EPI_ISL_429259
EPI_ISL_429262	EPI_ISL_429285
EPI_ISL_429287	EPI_ISL_429287
EPI_ISL_429289	EPI_ISL_429289
EPI_ISL_429293	EPI_ISL_429293
EPI_ISL_429295	EPI_ISL_429295
EPI_ISL_429299	EPI_ISL_429312
EPI_ISL_429315	EPI_ISL_429316
EPI_ISL_429318	EPI_ISL_429318
EPI_ISL_429321	EPI_ISL_429325
EPI_ISL_429327	EPI_ISL_429329
EPI_ISL_429331	EPI_ISL_429331
EPI_ISL_429335	EPI_ISL_429335
EPI_ISL_429337	EPI_ISL_429337
EPI_ISL_429339	EPI_ISL_429346
EPI_ISL_429348	EPI_ISL_429358
EPI_ISL_429360	EPI_ISL_429361
EPI_ISL_429364	EPI_ISL_429364
EPI_ISL_429368	EPI_ISL_429379
EPI_ISL_429381	EPI_ISL_429387
EPI_ISL_429395	EPI_ISL_429396
EPI_ISL_429399	EPI_ISL_429399
EPI_ISL_429402	EPI_ISL_429402
EPI_ISL_429404	EPI_ISL_429410
EPI_ISL_429414	EPI_ISL_429414
EPI_ISL_429420	EPI_ISL_429421
EPI_ISL_429424	EPI_ISL_429428
EPI_ISL_429431	EPI_ISL_429431
EPI_ISL_429433	EPI_ISL_429434
EPI_ISL_429439	EPI_ISL_429440
EPI_ISL_429447	EPI_ISL_429453
EPI_ISL_429460	EPI_ISL_429461
EPI_ISL_429463	EPI_ISL_429466
EPI_ISL_429468	EPI_ISL_429469
EPI_ISL_429471	EPI_ISL_429474
EPI_ISL_429476	EPI_ISL_429486
EPI_ISL_429488	EPI_ISL_429490
EPI_ISL_429492	EPI_ISL_429493
EPI_ISL_429495	EPI_ISL_429497
EPI_ISL_429499	EPI_ISL_429499
EPI_ISL_429501	EPI_ISL_429503
EPI_ISL_429505	EPI_ISL_429514
EPI_ISL_429516	EPI_ISL_429521
EPI_ISL_429524	EPI_ISL_429530
EPI_ISL_429533	EPI_ISL_429540
EPI_ISL_429542	EPI_ISL_429567
EPI_ISL_429569	EPI_ISL_429575
EPI_ISL_429577	EPI_ISL_429590
EPI_ISL_429598	EPI_ISL_429598
EPI_ISL_429600	EPI_ISL_429606
EPI_ISL_429608	EPI_ISL_429618
EPI_ISL_429621	EPI_ISL_429632
EPI_ISL_429634	EPI_ISL_429639
EPI_ISL_429641	EPI_ISL_429645
EPI_ISL_429647	EPI_ISL_429647
EPI_ISL_429649	EPI_ISL_429656
EPI_ISL_429659	EPI_ISL_429659
EPI_ISL_429663	EPI_ISL_429663
EPI_ISL_429667	EPI_ISL_429669
EPI_ISL_429671	EPI_ISL_429672
EPI_ISL_429674	EPI_ISL_429674
EPI_ISL_429676	EPI_ISL_429676
EPI_ISL_429681	EPI_ISL_429681
EPI_ISL_429687	EPI_ISL_429689
EPI_ISL_429695	EPI_ISL_429695
EPI_ISL_429702	EPI_ISL_429702
EPI_ISL_429705	EPI_ISL_429707
EPI_ISL_429710	EPI_ISL_429711
EPI_ISL_429713	EPI_ISL_429713
EPI_ISL_429715	EPI_ISL_429716
EPI_ISL_429718	EPI_ISL_429718
EPI_ISL_429722	EPI_ISL_429725
EPI_ISL_429727	EPI_ISL_429728
EPI_ISL_429730	EPI_ISL_429730
EPI_ISL_429732	EPI_ISL_429738
EPI_ISL_429741	EPI_ISL_429743
EPI_ISL_429746	EPI_ISL_429746
EPI_ISL_429748	EPI_ISL_429750
EPI_ISL_429753	EPI_ISL_429753
EPI_ISL_429755	EPI_ISL_429760
EPI_ISL_429762	EPI_ISL_429762
EPI_ISL_429764	EPI_ISL_429764
EPI_ISL_429766	EPI_ISL_429767
EPI_ISL_429769	EPI_ISL_429770
EPI_ISL_429772	EPI_ISL_429782
EPI_ISL_429784	EPI_ISL_429784
EPI_ISL_429786	EPI_ISL_429787
EPI_ISL_429791	EPI_ISL_429794
EPI_ISL_429802	EPI_ISL_429803
EPI_ISL_429805	EPI_ISL_429807
EPI_ISL_429811	EPI_ISL_429820
EPI_ISL_429843	EPI_ISL_429848
EPI_ISL_429852	EPI_ISL_429854
EPI_ISL_429861	EPI_ISL_429873
EPI_ISL_429879	EPI_ISL_429879
EPI_ISL_429882	EPI_ISL_429884
EPI_ISL_429968	EPI_ISL_429980
EPI_ISL_429982	EPI_ISL_430004
EPI_ISL_430006	EPI_ISL_430007
EPI_ISL_430009	EPI_ISL_430009
EPI_ISL_430011	EPI_ISL_430012
EPI_ISL_430014	EPI_ISL_430016
EPI_ISL_430019	EPI_ISL_430019
EPI_ISL_430021	EPI_ISL_430026
EPI_ISL_430028	EPI_ISL_430029
EPI_ISL_430031	EPI_ISL_430039
EPI_ISL_430041	EPI_ISL_430048
EPI_ISL_430050	EPI_ISL_430062
EPI_ISL_430064	EPI_ISL_430065
EPI_ISL_430067	EPI_ISL_430119
EPI_ISL_430121	EPI_ISL_430137
EPI_ISL_430140	EPI_ISL_430143
EPI_ISL_430146	EPI_ISL_430156
EPI_ISL_430160	EPI_ISL_430193
EPI_ISL_430196	EPI_ISL_430199
EPI_ISL_430204	EPI_ISL_430217
EPI_ISL_430219	EPI_ISL_430250
EPI_ISL_430252	EPI_ISL_430259
EPI_ISL_430261	EPI_ISL_430295
EPI_ISL_430297	EPI_ISL_430297
EPI_ISL_430323	EPI_ISL_430434
EPI_ISL_430439	EPI_ISL_430444
EPI_ISL_430464	EPI_ISL_430469
EPI_ISL_430471	EPI_ISL_430474
EPI_ISL_430476	EPI_ISL_430476
EPI_ISL_430478	EPI_ISL_430482
EPI_ISL_430484	EPI_ISL_430484
EPI_ISL_430486	EPI_ISL_430486
EPI_ISL_430490	EPI_ISL_430490
EPI_ISL_430498	EPI_ISL_430498
EPI_ISL_430500	EPI_ISL_430501
EPI_ISL_430505	EPI_ISL_430505
EPI_ISL_430507	EPI_ISL_430507
EPI_ISL_430512	EPI_ISL_430512
EPI_ISL_430519	EPI_ISL_430519
EPI_ISL_430521	EPI_ISL_430523
EPI_ISL_430527	EPI_ISL_430528
EPI_ISL_430530	EPI_ISL_430533
EPI_ISL_430535	EPI_ISL_430536
EPI_ISL_430538	EPI_ISL_430539
EPI_ISL_430542	EPI_ISL_430543
EPI_ISL_430545	EPI_ISL_430548
EPI_ISL_430550	EPI_ISL_430554
EPI_ISL_430556	EPI_ISL_430556
EPI_ISL_430559	EPI_ISL_430559
EPI_ISL_430561	EPI_ISL_430562
EPI_ISL_430567	EPI_ISL_430567
EPI_ISL_430569	EPI_ISL_430569
EPI_ISL_430573	EPI_ISL_430581
EPI_ISL_430583	EPI_ISL_430585
EPI_ISL_430587	EPI_ISL_430587
EPI_ISL_430590	EPI_ISL_430590
EPI_ISL_430596	EPI_ISL_430598
EPI_ISL_430600	EPI_ISL_430602
EPI_ISL_430604	EPI_ISL_430605
EPI_ISL_430607	EPI_ISL_430607
EPI_ISL_430609	EPI_ISL_430610
EPI_ISL_430614	EPI_ISL_430616
EPI_ISL_430618	EPI_ISL_430619
EPI_ISL_430623	EPI_ISL_430623
EPI_ISL_430632	EPI_ISL_430633
EPI_ISL_430635	EPI_ISL_430636
EPI_ISL_430638	EPI_ISL_430640
EPI_ISL_430643	EPI_ISL_430643
EPI_ISL_430645	EPI_ISL_430647
EPI_ISL_430649	EPI_ISL_430649
EPI_ISL_430651	EPI_ISL_430651
EPI_ISL_430653	EPI_ISL_430655
EPI_ISL_430658	EPI_ISL_430659
EPI_ISL_430661	EPI_ISL_430661
EPI_ISL_430663	EPI_ISL_430663
EPI_ISL_430669	EPI_ISL_430670
EPI_ISL_430673	EPI_ISL_430674
EPI_ISL_430676	EPI_ISL_430684
EPI_ISL_430686	EPI_ISL_430687
EPI_ISL_430689	EPI_ISL_430691
EPI_ISL_430693	EPI_ISL_430698
EPI_ISL_430700	EPI_ISL_430701
EPI_ISL_430705	EPI_ISL_430705
EPI_ISL_430708	EPI_ISL_430708
EPI_ISL_430711	EPI_ISL_430711
EPI_ISL_430714	EPI_ISL_430714
EPI_ISL_430716	EPI_ISL_430716
EPI_ISL_430718	EPI_ISL_430722
EPI_ISL_430724	EPI_ISL_430725
EPI_ISL_430728	EPI_ISL_430731
EPI_ISL_430733	EPI_ISL_430738
EPI_ISL_430740	EPI_ISL_430742
EPI_ISL_430791	EPI_ISL_430792
EPI_ISL_430796	EPI_ISL_430805
EPI_ISL_430807	EPI_ISL_430820
EPI_ISL_430837	EPI_ISL_430837
EPI_ISL_430841	EPI_ISL_430842
EPI_ISL_430847	EPI_ISL_430864
EPI_ISL_430867	EPI_ISL_430874
EPI_ISL_430877	EPI_ISL_430895
EPI_ISL_430897	EPI_ISL_430902
EPI_ISL_430904	EPI_ISL_430912
EPI_ISL_430914	EPI_ISL_430923
EPI_ISL_430925	EPI_ISL_430934
EPI_ISL_430936	EPI_ISL_430943
EPI_ISL_430945	EPI_ISL_430955
EPI_ISL_430957	EPI_ISL_430962
EPI_ISL_430964	EPI_ISL_430965
EPI_ISL_430967	EPI_ISL_430977
EPI_ISL_430979	EPI_ISL_430980
EPI_ISL_431011	EPI_ISL_431019
EPI_ISL_431080	EPI_ISL_431080
EPI_ISL_431085	EPI_ISL_431085
EPI_ISL_431101	EPI_ISL_431103
EPI_ISL_431117	EPI_ISL_431118
EPI_ISL_431180	EPI_ISL_431180
EPI_ISL_431240	EPI_ISL_431240
EPI_ISL_431782	EPI_ISL_431785
EPI_ISL_431944	EPI_ISL_431944
EPI_ISL_432176	EPI_ISL_432323
EPI_ISL_432325	EPI_ISL_432332
EPI_ISL_432334	EPI_ISL_432340
EPI_ISL_432342	EPI_ISL_432347
EPI_ISL_432349	EPI_ISL_432362
EPI_ISL_432365	EPI_ISL_432367
EPI_ISL_432369	EPI_ISL_432371
EPI_ISL_432375	EPI_ISL_432379
EPI_ISL_432382	EPI_ISL_432383
EPI_ISL_432385	EPI_ISL_432385
EPI_ISL_432387	EPI_ISL_432387
EPI_ISL_432389	EPI_ISL_432390
EPI_ISL_432393	EPI_ISL_432393
EPI_ISL_432395	EPI_ISL_432397
EPI_ISL_432399	EPI_ISL_432401
EPI_ISL_432403	EPI_ISL_432403
EPI_ISL_432405	EPI_ISL_432407
EPI_ISL_432416	EPI_ISL_432417
EPI_ISL_432419	EPI_ISL_432419
EPI_ISL_432421	EPI_ISL_432421
EPI_ISL_432423	EPI_ISL_432423
EPI_ISL_432425	EPI_ISL_432425
EPI_ISL_432428	EPI_ISL_432428
EPI_ISL_432430	EPI_ISL_432430
EPI_ISL_432458	EPI_ISL_432458
EPI_ISL_432466	EPI_ISL_432466
EPI_ISL_432478	EPI_ISL_432478
EPI_ISL_432480	EPI_ISL_432481
EPI_ISL_432487	EPI_ISL_432487
EPI_ISL_432502	EPI_ISL_432502
EPI_ISL_432505	EPI_ISL_432505
EPI_ISL_432510	EPI_ISL_432510
EPI_ISL_432517	EPI_ISL_432517
EPI_ISL_432519	EPI_ISL_432519
EPI_ISL_432529	EPI_ISL_432529
EPI_ISL_432533	EPI_ISL_432533
EPI_ISL_432539	EPI_ISL_432539
EPI_ISL_432541	EPI_ISL_432542
EPI_ISL_432547	EPI_ISL_432549
EPI_ISL_432551	EPI_ISL_432551
EPI_ISL_432570	EPI_ISL_432570
EPI_ISL_432578	EPI_ISL_432579
EPI_ISL_432588	EPI_ISL_432588
EPI_ISL_432601	EPI_ISL_432602
EPI_ISL_432614	EPI_ISL_432614
EPI_ISL_432620	EPI_ISL_432620
EPI_ISL_432622	EPI_ISL_432622
EPI_ISL_432630	EPI_ISL_432630
EPI_ISL_432642	EPI_ISL_432642
EPI_ISL_432644	EPI_ISL_432644
EPI_ISL_432675	EPI_ISL_432675
EPI_ISL_432691	EPI_ISL_432691
EPI_ISL_432706	EPI_ISL_432706
EPI_ISL_432712	EPI_ISL_432713
EPI_ISL_432716	EPI_ISL_432716
EPI_ISL_432720	EPI_ISL_432720
EPI_ISL_432722	EPI_ISL_432722
EPI_ISL_432724	EPI_ISL_432724
EPI_ISL_432727	EPI_ISL_432727
EPI_ISL_432732	EPI_ISL_432732
EPI_ISL_432734	EPI_ISL_432734
EPI_ISL_432742	EPI_ISL_432742
EPI_ISL_432744	EPI_ISL_432744
EPI_ISL_432746	EPI_ISL_432746
EPI_ISL_432753	EPI_ISL_432753
EPI_ISL_432762	EPI_ISL_432762
EPI_ISL_432766	EPI_ISL_432766
EPI_ISL_432768	EPI_ISL_432768
EPI_ISL_432777	EPI_ISL_432777
EPI_ISL_432780	EPI_ISL_432780
EPI_ISL_432786	EPI_ISL_432786
EPI_ISL_432788	EPI_ISL_432788
EPI_ISL_432790	EPI_ISL_432790
EPI_ISL_432799	EPI_ISL_432799
EPI_ISL_432802	EPI_ISL_432802
EPI_ISL_432804	EPI_ISL_432804
EPI_ISL_432812	EPI_ISL_432813
EPI_ISL_432825	EPI_ISL_432825
EPI_ISL_432828	EPI_ISL_432828
EPI_ISL_432831	EPI_ISL_432831
EPI_ISL_432836	EPI_ISL_432837
EPI_ISL_432850	EPI_ISL_432850
EPI_ISL_432859	EPI_ISL_432859
EPI_ISL_432861	EPI_ISL_432861
EPI_ISL_432864	EPI_ISL_432864
EPI_ISL_432867	EPI_ISL_432878
EPI_ISL_432880	EPI_ISL_432881
EPI_ISL_432883	EPI_ISL_432883
EPI_ISL_432885	EPI_ISL_432886
EPI_ISL_432888	EPI_ISL_432895
EPI_ISL_432897	EPI_ISL_432900
EPI_ISL_432916	EPI_ISL_432916
EPI_ISL_432921	EPI_ISL_432921
EPI_ISL_432925	EPI_ISL_432925
EPI_ISL_432930	EPI_ISL_432930
EPI_ISL_432935	EPI_ISL_432935
EPI_ISL_432938	EPI_ISL_432938
EPI_ISL_432942	EPI_ISL_432942
EPI_ISL_432944	EPI_ISL_432944
EPI_ISL_432951	EPI_ISL_432951
EPI_ISL_432954	EPI_ISL_432956
EPI_ISL_432961	EPI_ISL_432961
EPI_ISL_432963	EPI_ISL_432963
EPI_ISL_432965	EPI_ISL_432965
EPI_ISL_432967	EPI_ISL_432967
EPI_ISL_432970	EPI_ISL_432970
EPI_ISL_432979	EPI_ISL_432979
EPI_ISL_432984	EPI_ISL_432984
EPI_ISL_432987	EPI_ISL_432988
EPI_ISL_432990	EPI_ISL_432990
EPI_ISL_432992	EPI_ISL_432993
EPI_ISL_432998	EPI_ISL_432998
EPI_ISL_433000	EPI_ISL_433002
EPI_ISL_433012	EPI_ISL_433012
EPI_ISL_433016	EPI_ISL_433016
EPI_ISL_433034	EPI_ISL_433034
EPI_ISL_433049	EPI_ISL_433049
EPI_ISL_433066	EPI_ISL_433066
EPI_ISL_433068	EPI_ISL_433073
EPI_ISL_433075	EPI_ISL_433102
EPI_ISL_433104	EPI_ISL_433105
EPI_ISL_433107	EPI_ISL_433127
EPI_ISL_433129	EPI_ISL_433133
EPI_ISL_433135	EPI_ISL_433137
EPI_ISL_433139	EPI_ISL_433143
EPI_ISL_433145	EPI_ISL_433145
EPI_ISL_433147	EPI_ISL_433150
EPI_ISL_433153	EPI_ISL_433156
EPI_ISL_433162	EPI_ISL_433162
EPI_ISL_433164	EPI_ISL_433178
EPI_ISL_433180	EPI_ISL_433188
EPI_ISL_433190	EPI_ISL_433190
EPI_ISL_433192	EPI_ISL_433198
EPI_ISL_433200	EPI_ISL_433208
EPI_ISL_433210	EPI_ISL_433211
EPI_ISL_433213	EPI_ISL_433218
EPI_ISL_433220	EPI_ISL_433229
EPI_ISL_433233	EPI_ISL_433234
EPI_ISL_433236	EPI_ISL_433238
EPI_ISL_433240	EPI_ISL_433250
EPI_ISL_433253	EPI_ISL_433257
EPI_ISL_433260	EPI_ISL_433263
EPI_ISL_433265	EPI_ISL_433267
EPI_ISL_433270	EPI_ISL_433270
EPI_ISL_433274	EPI_ISL_433274
EPI_ISL_433276	EPI_ISL_433289
EPI_ISL_433291	EPI_ISL_433291
EPI_ISL_433293	EPI_ISL_433295
EPI_ISL_433298	EPI_ISL_433299
EPI_ISL_433302	EPI_ISL_433305
EPI_ISL_433307	EPI_ISL_433308
EPI_ISL_433313	EPI_ISL_433314
EPI_ISL_433316	EPI_ISL_433316
EPI_ISL_433321	EPI_ISL_433321
EPI_ISL_433323	EPI_ISL_433324
EPI_ISL_433326	EPI_ISL_433327
EPI_ISL_433329	EPI_ISL_433330
EPI_ISL_433333	EPI_ISL_433335
EPI_ISL_433338	EPI_ISL_433342
EPI_ISL_433344	EPI_ISL_433344
EPI_ISL_433346	EPI_ISL_433348
EPI_ISL_433350	EPI_ISL_433351
EPI_ISL_433353	EPI_ISL_433353
EPI_ISL_433355	EPI_ISL_433362
EPI_ISL_433364	EPI_ISL_433364
EPI_ISL_433366	EPI_ISL_433368
EPI_ISL_433370	EPI_ISL_433372
EPI_ISL_433374	EPI_ISL_433403
EPI_ISL_433405	EPI_ISL_433421
EPI_ISL_433423	EPI_ISL_433426
EPI_ISL_433428	EPI_ISL_433428
EPI_ISL_433430	EPI_ISL_433437
EPI_ISL_433439	EPI_ISL_433444
EPI_ISL_433446	EPI_ISL_433454
EPI_ISL_433456	EPI_ISL_433464
EPI_ISL_433467	EPI_ISL_433467
EPI_ISL_433469	EPI_ISL_433472
EPI_ISL_433478	EPI_ISL_433502
EPI_ISL_433505	EPI_ISL_433505
EPI_ISL_433507	EPI_ISL_433511
EPI_ISL_433514	EPI_ISL_433515
EPI_ISL_433517	EPI_ISL_433519
EPI_ISL_433521	EPI_ISL_433522
EPI_ISL_433525	EPI_ISL_433525
EPI_ISL_433527	EPI_ISL_433527
EPI_ISL_433529	EPI_ISL_433529
EPI_ISL_433534	EPI_ISL_433539
EPI_ISL_433541	EPI_ISL_433552
EPI_ISL_433554	EPI_ISL_433554
EPI_ISL_433557	EPI_ISL_433557
EPI_ISL_433559	EPI_ISL_433563
EPI_ISL_433565	EPI_ISL_433572
EPI_ISL_433574	EPI_ISL_433576
EPI_ISL_433580	EPI_ISL_433591
EPI_ISL_433593	EPI_ISL_433595
EPI_ISL_433597	EPI_ISL_433598
EPI_ISL_433600	EPI_ISL_433600
EPI_ISL_433602	EPI_ISL_433603
EPI_ISL_433607	EPI_ISL_433609
EPI_ISL_433614	EPI_ISL_433615
EPI_ISL_433617	EPI_ISL_433617
EPI_ISL_433621	EPI_ISL_433622
EPI_ISL_433626	EPI_ISL_433626
EPI_ISL_433630	EPI_ISL_433630
EPI_ISL_433632	EPI_ISL_433633
EPI_ISL_433636	EPI_ISL_433636
EPI_ISL_433638	EPI_ISL_433638
EPI_ISL_433640	EPI_ISL_433644
EPI_ISL_433646	EPI_ISL_433653
EPI_ISL_433655	EPI_ISL_433658
EPI_ISL_433660	EPI_ISL_433660
EPI_ISL_433663	EPI_ISL_433669
EPI_ISL_433671	EPI_ISL_433691
EPI_ISL_433693	EPI_ISL_433695
EPI_ISL_433697	EPI_ISL_433699
EPI_ISL_433701	EPI_ISL_433702
EPI_ISL_433704	EPI_ISL_433707
EPI_ISL_433709	EPI_ISL_433714
EPI_ISL_433716	EPI_ISL_433722
EPI_ISL_433724	EPI_ISL_433724
EPI_ISL_433728	EPI_ISL_433753
EPI_ISL_433755	EPI_ISL_433755
EPI_ISL_433757	EPI_ISL_433768
EPI_ISL_433770	EPI_ISL_433772
EPI_ISL_433775	EPI_ISL_433787
EPI_ISL_433789	EPI_ISL_433800
EPI_ISL_433803	EPI_ISL_433803
EPI_ISL_433805	EPI_ISL_433809
EPI_ISL_433811	EPI_ISL_433821
EPI_ISL_433823	EPI_ISL_433829
EPI_ISL_433833	EPI_ISL_433835
EPI_ISL_433837	EPI_ISL_433840
EPI_ISL_433842	EPI_ISL_433844
EPI_ISL_433846	EPI_ISL_433849
EPI_ISL_433851	EPI_ISL_433852
EPI_ISL_433854	EPI_ISL_433866
EPI_ISL_433868	EPI_ISL_433868
EPI_ISL_433870	EPI_ISL_433873
EPI_ISL_433875	EPI_ISL_433878
EPI_ISL_433880	EPI_ISL_433880
EPI_ISL_433882	EPI_ISL_433886
EPI_ISL_433888	EPI_ISL_433888
EPI_ISL_433890	EPI_ISL_433900
EPI_ISL_433902	EPI_ISL_433902
EPI_ISL_433904	EPI_ISL_433907
EPI_ISL_433909	EPI_ISL_433911
EPI_ISL_433913	EPI_ISL_433915
EPI_ISL_433919	EPI_ISL_433920
EPI_ISL_433922	EPI_ISL_433923
EPI_ISL_433926	EPI_ISL_433931
EPI_ISL_433933	EPI_ISL_433940
EPI_ISL_433942	EPI_ISL_433942
EPI_ISL_433944	EPI_ISL_433945
EPI_ISL_433948	EPI_ISL_433959
EPI_ISL_433961	EPI_ISL_433976
EPI_ISL_433982	EPI_ISL_433982
EPI_ISL_433992	EPI_ISL_433992
EPI_ISL_433999	EPI_ISL_433999
EPI_ISL_434001	EPI_ISL_434002
EPI_ISL_434007	EPI_ISL_434007
EPI_ISL_434009	EPI_ISL_434010
EPI_ISL_434012	EPI_ISL_434015
EPI_ISL_434020	EPI_ISL_434022
EPI_ISL_434024	EPI_ISL_434024
EPI_ISL_434027	EPI_ISL_434027
EPI_ISL_434029	EPI_ISL_434029
EPI_ISL_434032	EPI_ISL_434032
EPI_ISL_434034	EPI_ISL_434036
EPI_ISL_434038	EPI_ISL_434039
EPI_ISL_434041	EPI_ISL_434041
EPI_ISL_434045	EPI_ISL_434047
EPI_ISL_434049	EPI_ISL_434049
EPI_ISL_434051	EPI_ISL_434051
EPI_ISL_434054	EPI_ISL_434054
EPI_ISL_434063	EPI_ISL_434066
EPI_ISL_434068	EPI_ISL_434077
EPI_ISL_434079	EPI_ISL_434124
EPI_ISL_434128	EPI_ISL_434167
EPI_ISL_434169	EPI_ISL_434173
EPI_ISL_434175	EPI_ISL_434180
EPI_ISL_434182	EPI_ISL_434194
EPI_ISL_434196	EPI_ISL_434197
EPI_ISL_434199	EPI_ISL_434202
EPI_ISL_434204	EPI_ISL_434209
EPI_ISL_434211	EPI_ISL_434260
EPI_ISL_434262	EPI_ISL_434266
EPI_ISL_434268	EPI_ISL_434274
EPI_ISL_434276	EPI_ISL_434277
EPI_ISL_434279	EPI_ISL_434291
EPI_ISL_434293	EPI_ISL_434294
EPI_ISL_434296	EPI_ISL_434296
EPI_ISL_434298	EPI_ISL_434303
EPI_ISL_434305	EPI_ISL_434311
EPI_ISL_434313	EPI_ISL_434317
EPI_ISL_434319	EPI_ISL_434324
EPI_ISL_434327	EPI_ISL_434332
EPI_ISL_434334	EPI_ISL_434339
EPI_ISL_434341	EPI_ISL_434343
EPI_ISL_434345	EPI_ISL_434349
EPI_ISL_434351	EPI_ISL_434352
EPI_ISL_434354	EPI_ISL_434355
EPI_ISL_434357	EPI_ISL_434357
EPI_ISL_434360	EPI_ISL_434362
EPI_ISL_434366	EPI_ISL_434366
EPI_ISL_434368	EPI_ISL_434384
EPI_ISL_434455	EPI_ISL_434489
EPI_ISL_434491	EPI_ISL_434493
EPI_ISL_434495	EPI_ISL_434498
EPI_ISL_434500	EPI_ISL_434500
EPI_ISL_434502	EPI_ISL_434507
EPI_ISL_434511	EPI_ISL_434512
EPI_ISL_434514	EPI_ISL_434519
EPI_ISL_434526	EPI_ISL_434527
EPI_ISL_434530	EPI_ISL_434530
EPI_ISL_434533	EPI_ISL_434535
EPI_ISL_434538	EPI_ISL_434539
EPI_ISL_434541	EPI_ISL_434541
EPI_ISL_434543	EPI_ISL_434543
EPI_ISL_434545	EPI_ISL_434549
EPI_ISL_434551	EPI_ISL_434551
EPI_ISL_434555	EPI_ISL_434555
EPI_ISL_434558	EPI_ISL_434558
EPI_ISL_434560	EPI_ISL_434572
EPI_ISL_434586	EPI_ISL_434588
EPI_ISL_434590	EPI_ISL_434590
EPI_ISL_434592	EPI_ISL_434605
EPI_ISL_434607	EPI_ISL_434676
EPI_ISL_434678	EPI_ISL_434678
EPI_ISL_434682	EPI_ISL_434694
EPI_ISL_434697	EPI_ISL_434697
EPI_ISL_434699	EPI_ISL_434699
EPI_ISL_434701	EPI_ISL_434701
EPI_ISL_434703	EPI_ISL_434706
EPI_ISL_434708	EPI_ISL_434710
EPI_ISL_434712	EPI_ISL_434718
EPI_ISL_434720	EPI_ISL_434722
EPI_ISL_434724	EPI_ISL_434732
EPI_ISL_434735	EPI_ISL_434735
EPI_ISL_434737	EPI_ISL_434737
EPI_ISL_434744	EPI_ISL_434746
EPI_ISL_434753	EPI_ISL_434753
EPI_ISL_434755	EPI_ISL_434755
EPI_ISL_434759	EPI_ISL_434760
EPI_ISL_434764	EPI_ISL_434764
EPI_ISL_434766	EPI_ISL_434766
EPI_ISL_434768	EPI_ISL_434768
EPI_ISL_434772	EPI_ISL_434772
EPI_ISL_434776	EPI_ISL_434776
EPI_ISL_434780	EPI_ISL_434781
EPI_ISL_434783	EPI_ISL_434785
EPI_ISL_434787	EPI_ISL_434788
EPI_ISL_434790	EPI_ISL_434792
EPI_ISL_434795	EPI_ISL_434795
EPI_ISL_434797	EPI_ISL_434803
EPI_ISL_434805	EPI_ISL_434805
EPI_ISL_434807	EPI_ISL_434808
EPI_ISL_434810	EPI_ISL_434813
EPI_ISL_434815	EPI_ISL_434815
EPI_ISL_434821	EPI_ISL_434822
EPI_ISL_434824	EPI_ISL_434825
EPI_ISL_434827	EPI_ISL_434829
EPI_ISL_434831	EPI_ISL_434834
EPI_ISL_434837	EPI_ISL_434837
EPI_ISL_434839	EPI_ISL_434841
EPI_ISL_434843	EPI_ISL_434847
EPI_ISL_434849	EPI_ISL_434861
EPI_ISL_434863	EPI_ISL_434868
EPI_ISL_434870	EPI_ISL_434871
EPI_ISL_434873	EPI_ISL_434873
EPI_ISL_434875	EPI_ISL_434885
EPI_ISL_434887	EPI_ISL_434928
EPI_ISL_434930	EPI_ISL_434931
EPI_ISL_434933	EPI_ISL_434943
EPI_ISL_434945	EPI_ISL_434967
EPI_ISL_434969	EPI_ISL_435003
EPI_ISL_435005	EPI_ISL_435024
EPI_ISL_435028	EPI_ISL_435056
EPI_ISL_435060	EPI_ISL_435072
EPI_ISL_435074	EPI_ISL_435074
EPI_ISL_435078	EPI_ISL_435078
EPI_ISL_435080	EPI_ISL_435088
EPI_ISL_435090	EPI_ISL_435106
EPI_ISL_435108	EPI_ISL_435112
EPI_ISL_435114	EPI_ISL_435114
EPI_ISL_435119	EPI_ISL_435156
EPI_ISL_435163	EPI_ISL_435163
EPI_ISL_435281	EPI_ISL_435284
EPI_ISL_435286	EPI_ISL_435286
EPI_ISL_435289	EPI_ISL_435289
EPI_ISL_435291	EPI_ISL_435292
EPI_ISL_435303	EPI_ISL_435303
EPI_ISL_435305	EPI_ISL_435305
EPI_ISL_435308	EPI_ISL_435308
EPI_ISL_435310	EPI_ISL_435317
EPI_ISL_435350	EPI_ISL_435350
EPI_ISL_435353	EPI_ISL_435353
EPI_ISL_435356	EPI_ISL_435356
EPI_ISL_435358	EPI_ISL_435360
EPI_ISL_435362	EPI_ISL_435363
EPI_ISL_435368	EPI_ISL_435369
EPI_ISL_435372	EPI_ISL_435372
EPI_ISL_435375	EPI_ISL_435377
EPI_ISL_435379	EPI_ISL_435379
[truncated: 247,583+ more rows]

## Sheet: S3_accession_ranges_omicron
from	to
EPI_ISL_6854346	EPI_ISL_6854348
EPI_ISL_7190366	EPI_ISL_7190366
EPI_ISL_7192734	EPI_ISL_7192734
EPI_ISL_7196120	EPI_ISL_7196121
EPI_ISL_7285845	EPI_ISL_7285846
EPI_ISL_7337441	EPI_ISL_7337441
EPI_ISL_7337481	EPI_ISL_7337481
EPI_ISL_7337497	EPI_ISL_7337497
EPI_ISL_7337502	EPI_ISL_7337502
EPI_ISL_7345322	EPI_ISL_7345322
EPI_ISL_7381102	EPI_ISL_7381102
EPI_ISL_7415767	EPI_ISL_7415767
EPI_ISL_7445855	EPI_ISL_7445855
EPI_ISL_7464049	EPI_ISL_7464049
EPI_ISL_7464059	EPI_ISL_7464059
EPI_ISL_7496734	EPI_ISL_7496734
EPI_ISL_7503377	EPI_ISL_7503377
EPI_ISL_7509826	EPI_ISL_7509826
EPI_ISL_7509828	EPI_ISL_7509828
EPI_ISL_7509830	EPI_ISL_7509830
EPI_ISL_7545782	EPI_ISL_7545782
EPI_ISL_7552440	EPI_ISL_7552440
EPI_ISL_7552702	EPI_ISL_7552703
EPI_ISL_7552707	EPI_ISL_7552707
EPI_ISL_7563604	EPI_ISL_7563604
EPI_ISL_7566328	EPI_ISL_7566328
EPI_ISL_7566330	EPI_ISL_7566330
EPI_ISL_7566360	EPI_ISL_7566360
EPI_ISL_7566875	EPI_ISL_7566875
EPI_ISL_7583354	EPI_ISL_7583354
EPI_ISL_7583375	EPI_ISL_7583375
EPI_ISL_7583411	EPI_ISL_7583411
EPI_ISL_7603271	EPI_ISL_7603271
EPI_ISL_7603681	EPI_ISL_7603681
EPI_ISL_7604480	EPI_ISL_7604480
EPI_ISL_7616000	EPI_ISL_7616000
EPI_ISL_7623676	EPI_ISL_7623676
EPI_ISL_7625809	EPI_ISL_7625809
EPI_ISL_7632035	EPI_ISL_7632035
EPI_ISL_7632045	EPI_ISL_7632045
EPI_ISL_7632052	EPI_ISL_7632052
EPI_ISL_7644473	EPI_ISL_7644473
EPI_ISL_7651289	EPI_ISL_7651289
EPI_ISL_7682986	EPI_ISL_7682986
EPI_ISL_7682990	EPI_ISL_7682990
EPI_ISL_7685061	EPI_ISL_7685061
EPI_ISL_7696303	EPI_ISL_7696303
EPI_ISL_7701129	EPI_ISL_7701129
EPI_ISL_7703322	EPI_ISL_7703322
EPI_ISL_7725851	EPI_ISL_7725851
EPI_ISL_7725891	EPI_ISL_7725891
EPI_ISL_7725913	EPI_ISL_7725913
EPI_ISL_7725915	EPI_ISL_7725915
EPI_ISL_7725927	EPI_ISL_7725927
EPI_ISL_7733979	EPI_ISL_7733979
EPI_ISL_7734011	EPI_ISL_7734011
EPI_ISL_7734084	EPI_ISL_7734084
EPI_ISL_7740761	EPI_ISL_7740761
EPI_ISL_7747500	EPI_ISL_7747500
EPI_ISL_7747509	EPI_ISL_7747509
EPI_ISL_7789703	EPI_ISL_7789703
EPI_ISL_7790175	EPI_ISL_7790175
EPI_ISL_7799914	EPI_ISL_7799914
EPI_ISL_7799945	EPI_ISL_7799945
EPI_ISL_7830897	EPI_ISL_7830897
EPI_ISL_7834399	EPI_ISL_7834399
EPI_ISL_7834407	EPI_ISL_7834407
EPI_ISL_7834409	EPI_ISL_7834409
EPI_ISL_7834416	EPI_ISL_7834416
EPI_ISL_7834419	EPI_ISL_7834419
EPI_ISL_7834422	EPI_ISL_7834422
EPI_ISL_7834424	EPI_ISL_7834426
EPI_ISL_7834432	EPI_ISL_7834434
EPI_ISL_7834437	EPI_ISL_7834444
EPI_ISL_7834446	EPI_ISL_7834447
EPI_ISL_7834449	EPI_ISL_7834449
EPI_ISL_7834451	EPI_ISL_7834453
EPI_ISL_7834455	EPI_ISL_7834459
EPI_ISL_7834461	EPI_ISL_7834463
EPI_ISL_7834465	EPI_ISL_7834468
EPI_ISL_7834472	EPI_ISL_7834473
EPI_ISL_7834475	EPI_ISL_7834477
EPI_ISL_7834480	EPI_ISL_7834482
EPI_ISL_7834493	EPI_ISL_7834493
EPI_ISL_7834502	EPI_ISL_7834502
EPI_ISL_7834514	EPI_ISL_7834514
EPI_ISL_7834554	EPI_ISL_7834555
EPI_ISL_7834572	EPI_ISL_7834572
EPI_ISL_7834590	EPI_ISL_7834591
EPI_ISL_7834600	EPI_ISL_7834600
EPI_ISL_7843337	EPI_ISL_7843337
EPI_ISL_7843349	EPI_ISL_7843349
EPI_ISL_7843355	EPI_ISL_7843355
EPI_ISL_7864703	EPI_ISL_7864703
EPI_ISL_7876997	EPI_ISL_7876997
EPI_ISL_7877006	EPI_ISL_7877006
EPI_ISL_7877026	EPI_ISL_7877026
EPI_ISL_7877093	EPI_ISL_7877093
EPI_ISL_7877115	EPI_ISL_7877115
EPI_ISL_7877191	EPI_ISL_7877191
EPI_ISL_7877201	EPI_ISL_7877203
EPI_ISL_7877297	EPI_ISL_7877297
EPI_ISL_7889640	EPI_ISL_7889641
EPI_ISL_7896816	EPI_ISL_7896820
EPI_ISL_7896822	EPI_ISL_7896822
EPI_ISL_7896831	EPI_ISL_7896831
EPI_ISL_7906576	EPI_ISL_7906576
EPI_ISL_7910635	EPI_ISL_7910635
EPI_ISL_7929179	EPI_ISL_7929179
EPI_ISL_7969370	EPI_ISL_7969370
EPI_ISL_7977800	EPI_ISL_7977800
EPI_ISL_7978212	EPI_ISL_7978212
EPI_ISL_7978248	EPI_ISL_7978248
EPI_ISL_7978363	EPI_ISL_7978363
EPI_ISL_7978394	EPI_ISL_7978394
EPI_ISL_7978534	EPI_ISL_7978534
EPI_ISL_7978620	EPI_ISL_7978620
EPI_ISL_7978635	EPI_ISL_7978635
EPI_ISL_7978638	EPI_ISL_7978638
EPI_ISL_7978664	EPI_ISL_7978664
EPI_ISL_7978730	EPI_ISL_7978730
EPI_ISL_7978784	EPI_ISL_7978784
EPI_ISL_7978808	EPI_ISL_7978808
EPI_ISL_7978938	EPI_ISL_7978938
EPI_ISL_7978942	EPI_ISL_7978942
EPI_ISL_7979160	EPI_ISL_7979160
EPI_ISL_7979184	EPI_ISL_7979184
EPI_ISL_7979205	EPI_ISL_7979205
EPI_ISL_7979231	EPI_ISL_7979231
EPI_ISL_7979311	EPI_ISL_7979311
EPI_ISL_7979535	EPI_ISL_7979535
EPI_ISL_7979668	EPI_ISL_7979668
EPI_ISL_7979874	EPI_ISL_7979874
EPI_ISL_7982412	EPI_ISL_7982412
EPI_ISL_7983388	EPI_ISL_7983388
EPI_ISL_7983537	EPI_ISL_7983537
EPI_ISL_7986436	EPI_ISL_7986436
EPI_ISL_7986439	EPI_ISL_7986439
EPI_ISL_7987968	EPI_ISL_7987968
EPI_ISL_7988984	EPI_ISL_7988985
EPI_ISL_7992659	EPI_ISL_7992659
EPI_ISL_8002167	EPI_ISL_8002167
EPI_ISL_8002210	EPI_ISL_8002210
EPI_ISL_8002519	EPI_ISL_8002519
EPI_ISL_8015285	EPI_ISL_8015285
EPI_ISL_8015288	EPI_ISL_8015288
EPI_ISL_8015322	EPI_ISL_8015323
EPI_ISL_8015340	EPI_ISL_8015340
EPI_ISL_8015409	EPI_ISL_8015409
EPI_ISL_8015421	EPI_ISL_8015421
EPI_ISL_8015430	EPI_ISL_8015430
EPI_ISL_8015435	EPI_ISL_8015435
EPI_ISL_8015470	EPI_ISL_8015470
EPI_ISL_8015487	EPI_ISL_8015488
EPI_ISL_8015502	EPI_ISL_8015502
EPI_ISL_8015517	EPI_ISL_8015517
EPI_ISL_8020107	EPI_ISL_8020107
EPI_ISL_8020132	EPI_ISL_8020132
EPI_ISL_8020172	EPI_ISL_8020172
EPI_ISL_8020177	EPI_ISL_8020177
EPI_ISL_8020180	EPI_ISL_8020180
EPI_ISL_8020186	EPI_ISL_8020187
EPI_ISL_8020196	EPI_ISL_8020197
EPI_ISL_8020218	EPI_ISL_8020218
EPI_ISL_8020223	EPI_ISL_8020223
EPI_ISL_8020226	EPI_ISL_8020226
EPI_ISL_8020345	EPI_ISL_8020345
EPI_ISL_8029866	EPI_ISL_8029866
EPI_ISL_8029870	EPI_ISL_8029870
EPI_ISL_8030195	EPI_ISL_8030195
EPI_ISL_8030372	EPI_ISL_8030372
EPI_ISL_8053581	EPI_ISL_8053581
EPI_ISL_8053663	EPI_ISL_8053663
EPI_ISL_8053917	EPI_ISL_8053917
EPI_ISL_8056916	EPI_ISL_8056916
EPI_ISL_8060974	EPI_ISL_8060974
EPI_ISL_8063678	EPI_ISL_8063678
EPI_ISL_8065963	EPI_ISL_8065963
EPI_ISL_8065975	EPI_ISL_8065975
EPI_ISL_8077636	EPI_ISL_8077636
EPI_ISL_8078464	EPI_ISL_8078464
EPI_ISL_8083804	EPI_ISL_8083805
EPI_ISL_8083815	EPI_ISL_8083816
EPI_ISL_8083822	EPI_ISL_8083823
EPI_ISL_8083825	EPI_ISL_8083826
EPI_ISL_8083830	EPI_ISL_8083830
EPI_ISL_8083832	EPI_ISL_8083833
EPI_ISL_8083835	EPI_ISL_8083836
EPI_ISL_8083839	EPI_ISL_8083839
EPI_ISL_8083843	EPI_ISL_8083844
EPI_ISL_8083846	EPI_ISL_8083846
EPI_ISL_8083850	EPI_ISL_8083850
EPI_ISL_8083852	EPI_ISL_8083855
EPI_ISL_8083860	EPI_ISL_8083860
EPI_ISL_8083864	EPI_ISL_8083864
EPI_ISL_8083867	EPI_ISL_8083868
EPI_ISL_8083870	EPI_ISL_8083870
EPI_ISL_8083872	EPI_ISL_8083876
EPI_ISL_8083878	EPI_ISL_8083880
EPI_ISL_8083882	EPI_ISL_8083882
EPI_ISL_8083884	EPI_ISL_8083884
EPI_ISL_8083888	EPI_ISL_8083890
EPI_ISL_8083894	EPI_ISL_8083894
EPI_ISL_8083896	EPI_ISL_8083896
EPI_ISL_8083900	EPI_ISL_8083902
EPI_ISL_8083905	EPI_ISL_8083909
EPI_ISL_8090517	EPI_ISL_8090517
EPI_ISL_8091398	EPI_ISL_8091398
EPI_ISL_8092780	EPI_ISL_8092780
EPI_ISL_8092783	EPI_ISL_8092783
EPI_ISL_8092797	EPI_ISL_8092797
EPI_ISL_8092799	EPI_ISL_8092800
EPI_ISL_8092807	EPI_ISL_8092807
EPI_ISL_8094484	EPI_ISL_8094484
EPI_ISL_8097205	EPI_ISL_8097205
EPI_ISL_8097223	EPI_ISL_8097223
EPI_ISL_8097234	EPI_ISL_8097234
EPI_ISL_8097249	EPI_ISL_8097249
EPI_ISL_8097255	EPI_ISL_8097255
EPI_ISL_8097263	EPI_ISL_8097263
EPI_ISL_8097265	EPI_ISL_8097265
EPI_ISL_8097268	EPI_ISL_8097268
EPI_ISL_8097272	EPI_ISL_8097273
EPI_ISL_8097276	EPI_ISL_8097276
EPI_ISL_8097279	EPI_ISL_8097279
EPI_ISL_8097282	EPI_ISL_8097282
EPI_ISL_8099510	EPI_ISL_8099510
EPI_ISL_8100211	EPI_ISL_8100211
EPI_ISL_8100260	EPI_ISL_8100260
EPI_ISL_8109017	EPI_ISL_8109017
EPI_ISL_8112317	EPI_ISL_8112317
EPI_ISL_8112348	EPI_ISL_8112348
EPI_ISL_8112531	EPI_ISL_8112549
EPI_ISL_8112563	EPI_ISL_8112563
EPI_ISL_8119542	EPI_ISL_8119542
EPI_ISL_8119611	EPI_ISL_8119611
EPI_ISL_8119773	EPI_ISL_8119773
EPI_ISL_8119785	EPI_ISL_8119786
EPI_ISL_8119790	EPI_ISL_8119790
EPI_ISL_8119793	EPI_ISL_8119794
EPI_ISL_8119796	EPI_ISL_8119800
EPI_ISL_8119804	EPI_ISL_8119804
EPI_ISL_8120107	EPI_ISL_8120109
EPI_ISL_8120111	EPI_ISL_8120113
EPI_ISL_8120125	EPI_ISL_8120125
EPI_ISL_8120198	EPI_ISL_8120201
EPI_ISL_8120203	EPI_ISL_8120207
EPI_ISL_8120211	EPI_ISL_8120211
EPI_ISL_8120214	EPI_ISL_8120214
EPI_ISL_8120221	EPI_ISL_8120222
EPI_ISL_8120224	EPI_ISL_8120224
EPI_ISL_8120226	EPI_ISL_8120226
EPI_ISL_8123968	EPI_ISL_8123968
EPI_ISL_8124579	EPI_ISL_8124579
EPI_ISL_8128055	EPI_ISL_8128055
EPI_ISL_8128502	EPI_ISL_8128502
EPI_ISL_8131707	EPI_ISL_8131707
EPI_ISL_8131768	EPI_ISL_8131768
EPI_ISL_8131770	EPI_ISL_8131770
EPI_ISL_8131794	EPI_ISL_8131794
EPI_ISL_8131832	EPI_ISL_8131832
EPI_ISL_8131883	EPI_ISL_8131883
EPI_ISL_8132317	EPI_ISL_8132317
EPI_ISL_8132322	EPI_ISL_8132322
EPI_ISL_8132350	EPI_ISL_8132350
EPI_ISL_8132365	EPI_ISL_8132365
EPI_ISL_8132552	EPI_ISL_8132552
EPI_ISL_8132660	EPI_ISL_8132663
EPI_ISL_8132665	EPI_ISL_8132665
EPI_ISL_8132667	EPI_ISL_8132669
EPI_ISL_8132674	EPI_ISL_8132674
EPI_ISL_8132677	EPI_ISL_8132678
EPI_ISL_8132681	EPI_ISL_8132681
EPI_ISL_8132683	EPI_ISL_8132683
EPI_ISL_8132686	EPI_ISL_8132687
EPI_ISL_8132689	EPI_ISL_8132694
EPI_ISL_8132696	EPI_ISL_8132698
EPI_ISL_8132700	EPI_ISL_8132701
EPI_ISL_8132734	EPI_ISL_8132734
EPI_ISL_8132736	EPI_ISL_8132737
EPI_ISL_8132740	EPI_ISL_8132741
EPI_ISL_8132743	EPI_ISL_8132743
EPI_ISL_8132747	EPI_ISL_8132748
EPI_ISL_8132752	EPI_ISL_8132752
EPI_ISL_8132755	EPI_ISL_8132756
EPI_ISL_8132758	EPI_ISL_8132758
EPI_ISL_8132764	EPI_ISL_8132765
EPI_ISL_8132767	EPI_ISL_8132767
EPI_ISL_8132770	EPI_ISL_8132770
EPI_ISL_8132773	EPI_ISL_8132773
EPI_ISL_8132777	EPI_ISL_8132778
EPI_ISL_8132782	EPI_ISL_8132783
EPI_ISL_8132787	EPI_ISL_8132789
EPI_ISL_8132792	EPI_ISL_8132795
EPI_ISL_8132797	EPI_ISL_8132797
EPI_ISL_8132800	EPI_ISL_8132800
EPI_ISL_8132805	EPI_ISL_8132806
EPI_ISL_8132808	EPI_ISL_8132808
EPI_ISL_8132810	EPI_ISL_8132811
EPI_ISL_8132813	EPI_ISL_8132814
EPI_ISL_8132817	EPI_ISL_8132817
EPI_ISL_8132819	EPI_ISL_8132819
EPI_ISL_8132821	EPI_ISL_8132823
EPI_ISL_8132825	EPI_ISL_8132827
EPI_ISL_8132829	EPI_ISL_8132832
EPI_ISL_8132834	EPI_ISL_8132837
EPI_ISL_8132885	EPI_ISL_8132885
EPI_ISL_8134455	EPI_ISL_8134455
EPI_ISL_8134681	EPI_ISL_8134681
EPI_ISL_8135069	EPI_ISL_8135069
EPI_ISL_8135280	EPI_ISL_8135280
EPI_ISL_8135299	EPI_ISL_8135299
EPI_ISL_8135305	EPI_ISL_8135305
EPI_ISL_8135486	EPI_ISL_8135486
EPI_ISL_8135495	EPI_ISL_8135495
EPI_ISL_8135593	EPI_ISL_8135593
EPI_ISL_8135685	EPI_ISL_8135685
EPI_ISL_8135710	EPI_ISL_8135710
EPI_ISL_8135886	EPI_ISL_8135886
EPI_ISL_8136001	EPI_ISL_8136001
EPI_ISL_8136019	EPI_ISL_8136019
EPI_ISL_8136050	EPI_ISL_8136050
EPI_ISL_8136091	EPI_ISL_8136091
EPI_ISL_8136635	EPI_ISL_8136635
EPI_ISL_8136749	EPI_ISL_8136749
EPI_ISL_8136811	EPI_ISL_8136811
EPI_ISL_8136950	EPI_ISL_8136950
EPI_ISL_8137224	EPI_ISL_8137224
EPI_ISL_8137308	EPI_ISL_8137308
EPI_ISL_8137566	EPI_ISL_8137566
EPI_ISL_8137955	EPI_ISL_8137955
EPI_ISL_8138431	EPI_ISL_8138431
EPI_ISL_8138663	EPI_ISL_8138663
EPI_ISL_8138852	EPI_ISL_8138852
EPI_ISL_8139086	EPI_ISL_8139086
EPI_ISL_8139268	EPI_ISL_8139268
EPI_ISL_8142222	EPI_ISL_8142222
EPI_ISL_8144416	EPI_ISL_8144416
EPI_ISL_8147652	EPI_ISL_8147652
EPI_ISL_8149646	EPI_ISL_8149646
EPI_ISL_8149727	EPI_ISL_8149727
EPI_ISL_8149999	EPI_ISL_8149999
EPI_ISL_8150203	EPI_ISL_8150203
EPI_ISL_8158100	EPI_ISL_8158100
EPI_ISL_8158748	EPI_ISL_8158748
EPI_ISL_8159764	EPI_ISL_8159764
EPI_ISL_8163253	EPI_ISL_8163253
EPI_ISL_8163266	EPI_ISL_8163266
EPI_ISL_8163273	EPI_ISL_8163273
EPI_ISL_8163275	EPI_ISL_8163276
EPI_ISL_8163281	EPI_ISL_8163282
EPI_ISL_8163300	EPI_ISL_8163300
EPI_ISL_8163304	EPI_ISL_8163304
EPI_ISL_8163306	EPI_ISL_8163306
EPI_ISL_8163321	EPI_ISL_8163321
EPI_ISL_8163341	EPI_ISL_8163341
EPI_ISL_8163366	EPI_ISL_8163366
EPI_ISL_8163402	EPI_ISL_8163402
EPI_ISL_8164597	EPI_ISL_8164597
EPI_ISL_8164601	EPI_ISL_8164601
EPI_ISL_8164656	EPI_ISL_8164657
EPI_ISL_8170859	EPI_ISL_8170859
EPI_ISL_8170887	EPI_ISL_8170887
EPI_ISL_8170916	EPI_ISL_8170916
EPI_ISL_8170947	EPI_ISL_8170947
EPI_ISL_8171081	EPI_ISL_8171081
EPI_ISL_8171085	EPI_ISL_8171085
EPI_ISL_8171165	EPI_ISL_8171165
EPI_ISL_8171189	EPI_ISL_8171189
EPI_ISL_8171210	EPI_ISL_8171210
EPI_ISL_8171306	EPI_ISL_8171306
EPI_ISL_8171336	EPI_ISL_8171336
EPI_ISL_8171472	EPI_ISL_8171472
EPI_ISL_8171474	EPI_ISL_8171474
EPI_ISL_8171498	EPI_ISL_8171498
EPI_ISL_8171700	EPI_ISL_8171700
EPI_ISL_8171712	EPI_ISL_8171712
EPI_ISL_8171770	EPI_ISL_8171770
EPI_ISL_8172004	EPI_ISL_8172004
EPI_ISL_8172051	EPI_ISL_8172051
EPI_ISL_8172098	EPI_ISL_8172098
EPI_ISL_8172115	EPI_ISL_8172115
EPI_ISL_8172152	EPI_ISL_8172152
EPI_ISL_8172167	EPI_ISL_8172167
EPI_ISL_8172173	EPI_ISL_8172173
EPI_ISL_8172318	EPI_ISL_8172318
EPI_ISL_8182744	EPI_ISL_8182744
EPI_ISL_8183263	EPI_ISL_8183263
EPI_ISL_8183503	EPI_ISL_8183503
EPI_ISL_8184726	EPI_ISL_8184726
EPI_ISL_8184728	EPI_ISL_8184728
EPI_ISL_8185077	EPI_ISL_8185077
EPI_ISL_8185869	EPI_ISL_8185870
EPI_ISL_8186098	EPI_ISL_8186098
EPI_ISL_8186108	EPI_ISL_8186108
EPI_ISL_8186596	EPI_ISL_8186596
EPI_ISL_8186689	EPI_ISL_8186689
EPI_ISL_8188943	EPI_ISL_8188943
EPI_ISL_8189016	EPI_ISL_8189016
EPI_ISL_8200536	EPI_ISL_8200536
EPI_ISL_8200559	EPI_ISL_8200559
EPI_ISL_8200570	EPI_ISL_8200570
EPI_ISL_8200585	EPI_ISL_8200585
EPI_ISL_8200606	EPI_ISL_8200606
EPI_ISL_8200608	EPI_ISL_8200608
EPI_ISL_8200613	EPI_ISL_8200613
EPI_ISL_8200650	EPI_ISL_8200650
EPI_ISL_8200658	EPI_ISL_8200658
EPI_ISL_8200697	EPI_ISL_8200697
EPI_ISL_8200709	EPI_ISL_8200709
EPI_ISL_8200746	EPI_ISL_8200746
EPI_ISL_8200758	EPI_ISL_8200758
EPI_ISL_8200789	EPI_ISL_8200789
EPI_ISL_8200795	EPI_ISL_8200795
EPI_ISL_8200885	EPI_ISL_8200885
EPI_ISL_8200913	EPI_ISL_8200913
EPI_ISL_8200918	EPI_ISL_8200918
EPI_ISL_8200964	EPI_ISL_8200964
EPI_ISL_8201020	EPI_ISL_8201020
EPI_ISL_8201041	EPI_ISL_8201041
EPI_ISL_8201176	EPI_ISL_8201176
EPI_ISL_8201193	EPI_ISL_8201193
EPI_ISL_8201235	EPI_ISL_8201235
EPI_ISL_8201238	EPI_ISL_8201238
EPI_ISL_8201246	EPI_ISL_8201246
EPI_ISL_8201249	EPI_ISL_8201249
EPI_ISL_8201252	EPI_ISL_8201252
EPI_ISL_8201264	EPI_ISL_8201264
EPI_ISL_8201269	EPI_ISL_8201269
EPI_ISL_8201288	EPI_ISL_8201288
EPI_ISL_8201357	EPI_ISL_8201357
EPI_ISL_8201360	EPI_ISL_8201360
EPI_ISL_8201379	EPI_ISL_8201379
EPI_ISL_8201398	EPI_ISL_8201398
EPI_ISL_8201408	EPI_ISL_8201408
EPI_ISL_8201447	EPI_ISL_8201447
EPI_ISL_8201501	EPI_ISL_8201501
EPI_ISL_8201529	EPI_ISL_8201529
EPI_ISL_8201543	EPI_ISL_8201543
EPI_ISL_8201573	EPI_ISL_8201574
EPI_ISL_8201590	EPI_ISL_8201590
EPI_ISL_8201598	EPI_ISL_8201598
EPI_ISL_8201724	EPI_ISL_8201724
EPI_ISL_8201727	EPI_ISL_8201727
EPI_ISL_8201760	EPI_ISL_8201760
EPI_ISL_8201763	EPI_ISL_8201763
EPI_ISL_8201766	EPI_ISL_8201766
EPI_ISL_8201769	EPI_ISL_8201769
EPI_ISL_8201791	EPI_ISL_8201791
EPI_ISL_8201803	EPI_ISL_8201803
EPI_ISL_8201812	EPI_ISL_8201812
EPI_ISL_8201825	EPI_ISL_8201825
EPI_ISL_8201833	EPI_ISL_8201833
EPI_ISL_8201850	EPI_ISL_8201850
EPI_ISL_8201869	EPI_ISL_8201869
EPI_ISL_8201946	EPI_ISL_8201946
EPI_ISL_8201960	EPI_ISL_8201960
EPI_ISL_8202006	EPI_ISL_8202006
EPI_ISL_8202023	EPI_ISL_8202023
EPI_ISL_8202121	EPI_ISL_8202121
EPI_ISL_8202132	EPI_ISL_8202132
EPI_ISL_8202141	EPI_ISL_8202141
EPI_ISL_8202166	EPI_ISL_8202166
EPI_ISL_8202174	EPI_ISL_8202174
EPI_ISL_8202227	EPI_ISL_8202227
EPI_ISL_8202240	EPI_ISL_8202240
EPI_ISL_8202287	EPI_ISL_8202287
EPI_ISL_8202349	EPI_ISL_8202349
EPI_ISL_8202351	EPI_ISL_8202351
EPI_ISL_8202357	EPI_ISL_8202357
EPI_ISL_8202422	EPI_ISL_8202422
EPI_ISL_8202430	EPI_ISL_8202430
EPI_ISL_8202434	EPI_ISL_8202435
EPI_ISL_8202451	EPI_ISL_8202451
EPI_ISL_8202478	EPI_ISL_8202478
EPI_ISL_8202510	EPI_ISL_8202510
EPI_ISL_8202512	EPI_ISL_8202512
EPI_ISL_8202549	EPI_ISL_8202549
EPI_ISL_8202567	EPI_ISL_8202567
EPI_ISL_8202574	EPI_ISL_8202574
EPI_ISL_8202626	EPI_ISL_8202626
EPI_ISL_8202846	EPI_ISL_8202846
EPI_ISL_8202860	EPI_ISL_8202860
EPI_ISL_8202872	EPI_ISL_8202872
EPI_ISL_8202885	EPI_ISL_8202885
EPI_ISL_8202912	EPI_ISL_8202912
EPI_ISL_8202953	EPI_ISL_8202953
EPI_ISL_8206925	EPI_ISL_8206925
EPI_ISL_8206972	EPI_ISL_8206972
EPI_ISL_8222049	EPI_ISL_8222049
EPI_ISL_8229937	EPI_ISL_8229937
EPI_ISL_8229951	EPI_ISL_8229951
EPI_ISL_8242901	EPI_ISL_8242901
EPI_ISL_8242906	EPI_ISL_8242906
EPI_ISL_8243624	EPI_ISL_8243624
EPI_ISL_8243629	EPI_ISL_8243629
EPI_ISL_8249273	EPI_ISL_8249273
EPI_ISL_8249423	EPI_ISL_8249423
EPI_ISL_8249427	EPI_ISL_8249427
EPI_ISL_8249534	EPI_ISL_8249534
EPI_ISL_8249540	EPI_ISL_8249540
EPI_ISL_8249544	EPI_ISL_8249544
EPI_ISL_8249572	EPI_ISL_8249572
EPI_ISL_8249603	EPI_ISL_8249603
EPI_ISL_8249605	EPI_ISL_8249605
EPI_ISL_8249624	EPI_ISL_8249624
EPI_ISL_8249716	EPI_ISL_8249716
EPI_ISL_8249719	EPI_ISL_8249719
EPI_ISL_8249725	EPI_ISL_8249725
EPI_ISL_8249734	EPI_ISL_8249734
EPI_ISL_8249752	EPI_ISL_8249752
EPI_ISL_8249798	EPI_ISL_8249798
EPI_ISL_8249805	EPI_ISL_8249805
EPI_ISL_8249888	EPI_ISL_8249888
EPI_ISL_8249938	EPI_ISL_8249939
EPI_ISL_8249969	EPI_ISL_8249969
EPI_ISL_8249990	EPI_ISL_8249990
EPI_ISL_8249998	EPI_ISL_8249998
EPI_ISL_8250001	EPI_ISL_8250001
EPI_ISL_8250093	EPI_ISL_8250094
EPI_ISL_8250108	EPI_ISL_8250108
EPI_ISL_8250147	EPI_ISL_8250147
EPI_ISL_8250159	EPI_ISL_8250159
EPI_ISL_8250179	EPI_ISL_8250179
EPI_ISL_8250181	EPI_ISL_8250181
EPI_ISL_8250225	EPI_ISL_8250226
EPI_ISL_8250268	EPI_ISL_8250268
EPI_ISL_8250293	EPI_ISL_8250293
EPI_ISL_8250311	EPI_ISL_8250311
EPI_ISL_8250321	EPI_ISL_8250321
EPI_ISL_8250357	EPI_ISL_8250357
EPI_ISL_8250510	EPI_ISL_8250510
EPI_ISL_8250664	EPI_ISL_8250664
EPI_ISL_8250687	EPI_ISL_8250687
EPI_ISL_8250703	EPI_ISL_8250703
EPI_ISL_8250795	EPI_ISL_8250795
EPI_ISL_8250798	EPI_ISL_8250799
EPI_ISL_8250824	EPI_ISL_8250824
EPI_ISL_8250834	EPI_ISL_8250834
EPI_ISL_8250837	EPI_ISL_8250837
EPI_ISL_8250909	EPI_ISL_8250909
EPI_ISL_8250982	EPI_ISL_8250982
EPI_ISL_8250999	EPI_ISL_8250999
EPI_ISL_8251013	EPI_ISL_8251013
EPI_ISL_8251017	EPI_ISL_8251017
EPI_ISL_8251029	EPI_ISL_8251029
EPI_ISL_8251592	EPI_ISL_8251592
EPI_ISL_8251603	EPI_ISL_8251603
EPI_ISL_8251634	EPI_ISL_8251634
EPI_ISL_8251644	EPI_ISL_8251644
EPI_ISL_8251679	EPI_ISL_8251679
EPI_ISL_8261025	EPI_ISL_8261025
EPI_ISL_8261144	EPI_ISL_8261144
EPI_ISL_8261157	EPI_ISL_8261157
EPI_ISL_8261171	EPI_ISL_8261171
EPI_ISL_8261183	EPI_ISL_8261183
EPI_ISL_8272463	EPI_ISL_8272463
EPI_ISL_8273411	EPI_ISL_8273411
EPI_ISL_8274098	EPI_ISL_8274098
EPI_ISL_8274562	EPI_ISL_8274562
EPI_ISL_8275396	EPI_ISL_8275396
EPI_ISL_8276469	EPI_ISL_8276469
EPI_ISL_8280437	EPI_ISL_8280437
EPI_ISL_8280527	EPI_ISL_8280527
EPI_ISL_8280529	EPI_ISL_8280529
EPI_ISL_8281329	EPI_ISL_8281329
EPI_ISL_8281485	EPI_ISL_8281485
EPI_ISL_8281542	EPI_ISL_8281542
EPI_ISL_8281566	EPI_ISL_8281566
EPI_ISL_8285588	EPI_ISL_8285588
EPI_ISL_8285616	EPI_ISL_8285616
EPI_ISL_8287185	EPI_ISL_8287185
EPI_ISL_8287224	EPI_ISL_8287224
EPI_ISL_8288172	EPI_ISL_8288172
EPI_ISL_8290748	EPI_ISL_8290748
EPI_ISL_8294239	EPI_ISL_8294239
EPI_ISL_8294887	EPI_ISL_8294887
EPI_ISL_8307323	EPI_ISL_8307323
EPI_ISL_8307325	EPI_ISL_8307325
EPI_ISL_8307332	EPI_ISL_8307332
EPI_ISL_8307826	EPI_ISL_8307826
EPI_ISL_8308168	EPI_ISL_8308168
EPI_ISL_8308189	EPI_ISL_8308189
EPI_ISL_8308194	EPI_ISL_8308194
EPI_ISL_8308252	EPI_ISL_8308252
EPI_ISL_8309978	EPI_ISL_8309978
EPI_ISL_8311241	EPI_ISL_8311241
EPI_ISL_8311243	EPI_ISL_8311243
EPI_ISL_8312616	EPI_ISL_8312616
EPI_ISL_8314702	EPI_ISL_8314702
EPI_ISL_8317093	EPI_ISL_8317093
EPI_ISL_8317248	EPI_ISL_8317248
EPI_ISL_8317271	EPI_ISL_8317271
EPI_ISL_8318769	EPI_ISL_8318769
EPI_ISL_8322562	EPI_ISL_8322562
EPI_ISL_8329270	EPI_ISL_8329270
EPI_ISL_8329272	EPI_ISL_8329272
EPI_ISL_8329274	EPI_ISL_8329274
EPI_ISL_8329277	EPI_ISL_8329277
EPI_ISL_8329279	EPI_ISL_8329280
EPI_ISL_8329282	EPI_ISL_8329282
EPI_ISL_8329286	EPI_ISL_8329286
EPI_ISL_8329292	EPI_ISL_8329294
EPI_ISL_8329298	EPI_ISL_8329298
EPI_ISL_8329300	EPI_ISL_8329300
EPI_ISL_8329303	EPI_ISL_8329308
EPI_ISL_8329310	EPI_ISL_8329310
EPI_ISL_8329313	EPI_ISL_8329313
EPI_ISL_8329316	EPI_ISL_8329316
EPI_ISL_8329319	EPI_ISL_8329319
EPI_ISL_8329323	EPI_ISL_8329323
EPI_ISL_8329325	EPI_ISL_8329325
EPI_ISL_8329328	EPI_ISL_8329328
EPI_ISL_8329332	EPI_ISL_8329332
EPI_ISL_8329336	EPI_ISL_8329336
EPI_ISL_8329342	EPI_ISL_8329343
EPI_ISL_8329345	EPI_ISL_8329345
EPI_ISL_8329348	EPI_ISL_8329354
EPI_ISL_8329357	EPI_ISL_8329357
EPI_ISL_8338494	EPI_ISL_8338494
EPI_ISL_8344062	EPI_ISL_8344062
EPI_ISL_8344068	EPI_ISL_8344068
EPI_ISL_8344077	EPI_ISL_8344077
EPI_ISL_8344098	EPI_ISL_8344098
EPI_ISL_8344151	EPI_ISL_8344151
EPI_ISL_8344154	EPI_ISL_8344154
EPI_ISL_8344171	EPI_ISL_8344172
EPI_ISL_8344182	EPI_ISL_8344182
EPI_ISL_8344200	EPI_ISL_8344200
EPI_ISL_8344207	EPI_ISL_8344207
EPI_ISL_8344226	EPI_ISL_8344226
EPI_ISL_8344242	EPI_ISL_8344242
EPI_ISL_8344272	EPI_ISL_8344272
EPI_ISL_8344294	EPI_ISL_8344294
EPI_ISL_8344329	EPI_ISL_8344329
EPI_ISL_8344341	EPI_ISL_8344341
EPI_ISL_8344346	EPI_ISL_8344346
EPI_ISL_8344368	EPI_ISL_8344368
EPI_ISL_8344380	EPI_ISL_8344380
EPI_ISL_8344397	EPI_ISL_8344397
EPI_ISL_8344436	EPI_ISL_8344436
EPI_ISL_8344440	EPI_ISL_8344440
EPI_ISL_8344449	EPI_ISL_8344449
EPI_ISL_8344458	EPI_ISL_8344458
EPI_ISL_8344480	EPI_ISL_8344480
EPI_ISL_8344489	EPI_ISL_8344489
EPI_ISL_8344493	EPI_ISL_8344493
EPI_ISL_8344523	EPI_ISL_8344523
EPI_ISL_8344526	EPI_ISL_8344527
EPI_ISL_8344534	EPI_ISL_8344534
EPI_ISL_8344562	EPI_ISL_8344562
EPI_ISL_8344564	EPI_ISL_8344564
EPI_ISL_8344660	EPI_ISL_8344660
EPI_ISL_8344692	EPI_ISL_8344692
EPI_ISL_8344697	EPI_ISL_8344697
EPI_ISL_8344700	EPI_ISL_8344700
EPI_ISL_8344739	EPI_ISL_8344739
EPI_ISL_8344744	EPI_ISL_8344745
EPI_ISL_8344755	EPI_ISL_8344755
EPI_ISL_8344769	EPI_ISL_8344769
EPI_ISL_8344781	EPI_ISL_8344781
EPI_ISL_8344897	EPI_ISL_8344897
EPI_ISL_8344903	EPI_ISL_8344903
EPI_ISL_8344936	EPI_ISL_8344936
EPI_ISL_8344957	EPI_ISL_8344957
EPI_ISL_8344963	EPI_ISL_8344963
EPI_ISL_8344992	EPI_ISL_8344992
EPI_ISL_8345013	EPI_ISL_8345013
EPI_ISL_8345024	EPI_ISL_8345024
EPI_ISL_8345047	EPI_ISL_8345047
EPI_ISL_8345186	EPI_ISL_8345186
EPI_ISL_8345207	EPI_ISL_8345207
EPI_ISL_8345214	EPI_ISL_8345214
EPI_ISL_8345232	EPI_ISL_8345232
EPI_ISL_8345234	EPI_ISL_8345234
EPI_ISL_8345237	EPI_ISL_8345237
EPI_ISL_8345254	EPI_ISL_8345254
EPI_ISL_8345258	EPI_ISL_8345258
EPI_ISL_8345311	EPI_ISL_8345311
EPI_ISL_8345319	EPI_ISL_8345319
EPI_ISL_8345328	EPI_ISL_8345328
EPI_ISL_8345347	EPI_ISL_8345347
EPI_ISL_8345432	EPI_ISL_8345432
EPI_ISL_8345514	EPI_ISL_8345514
EPI_ISL_8345533	EPI_ISL_8345533
EPI_ISL_8345538	EPI_ISL_8345538
EPI_ISL_8345568	EPI_ISL_8345568
EPI_ISL_8345599	EPI_ISL_8345599
EPI_ISL_8345627	EPI_ISL_8345627
EPI_ISL_8345637	EPI_ISL_8345637
EPI_ISL_8345653	EPI_ISL_8345653
EPI_ISL_8345772	EPI_ISL_8345772
EPI_ISL_8345775	EPI_ISL_8345775
EPI_ISL_8345802	EPI_ISL_8345802
EPI_ISL_8345854	EPI_ISL_8345854
EPI_ISL_8345914	EPI_ISL_8345914
EPI_ISL_8345923	EPI_ISL_8345923
EPI_ISL_8345928	EPI_ISL_8345928
EPI_ISL_8345930	EPI_ISL_8345930
EPI_ISL_8345934	EPI_ISL_8345934
EPI_ISL_8345990	EPI_ISL_8345990
EPI_ISL_8345999	EPI_ISL_8345999
EPI_ISL_8346020	EPI_ISL_8346020
EPI_ISL_8346023	EPI_ISL_8346023
EPI_ISL_8346030	EPI_ISL_8346030
EPI_ISL_8346041	EPI_ISL_8346041
EPI_ISL_8346097	EPI_ISL_8346097
EPI_ISL_8346102	EPI_ISL_8346102
EPI_ISL_8346126	EPI_ISL_8346126
EPI_ISL_8346204	EPI_ISL_8346204
EPI_ISL_8346206	EPI_ISL_8346206
EPI_ISL_8346273	EPI_ISL_8346273
EPI_ISL_8346283	EPI_ISL_8346283
EPI_ISL_8346317	EPI_ISL_8346317
EPI_ISL_8346348	EPI_ISL_8346348
EPI_ISL_8346360	EPI_ISL_8346360
EPI_ISL_8346370	EPI_ISL_8346370
EPI_ISL_8346381	EPI_ISL_8346381
EPI_ISL_8346416	EPI_ISL_8346416
EPI_ISL_8346462	EPI_ISL_8346462
EPI_ISL_8346477	EPI_ISL_8346478
EPI_ISL_8346511	EPI_ISL_8346511
EPI_ISL_8346598	EPI_ISL_8346598
EPI_ISL_8346604	EPI_ISL_8346604
EPI_ISL_8346607	EPI_ISL_8346607
EPI_ISL_8346620	EPI_ISL_8346620
EPI_ISL_8346627	EPI_ISL_8346627
EPI_ISL_8346645	EPI_ISL_8346646
EPI_ISL_8346685	EPI_ISL_8346685
EPI_ISL_8346749	EPI_ISL_8346749
EPI_ISL_8346768	EPI_ISL_8346768
EPI_ISL_8346770	EPI_ISL_8346770
EPI_ISL_8346780	EPI_ISL_8346780
EPI_ISL_8346782	EPI_ISL_8346782
EPI_ISL_8346786	EPI_ISL_8346786
EPI_ISL_8346812	EPI_ISL_8346812
EPI_ISL_8346821	EPI_ISL_8346821
EPI_ISL_8346824	EPI_ISL_8346824
EPI_ISL_8346856	EPI_ISL_8346856
EPI_ISL_8346862	EPI_ISL_8346862
EPI_ISL_8346866	EPI_ISL_8346866
EPI_ISL_8346885	EPI_ISL_8346885
EPI_ISL_8346890	EPI_ISL_8346890
EPI_ISL_8346899	EPI_ISL_8346899
EPI_ISL_8346912	EPI_ISL_8346912
EPI_ISL_8346921	EPI_ISL_8346921
EPI_ISL_8346927	EPI_ISL_8346927
EPI_ISL_8346937	EPI_ISL_8346937
EPI_ISL_8346951	EPI_ISL_8346951
EPI_ISL_8347027	EPI_ISL_8347027
EPI_ISL_8347055	EPI_ISL_8347055
EPI_ISL_8347064	EPI_ISL_8347064
EPI_ISL_8347066	EPI_ISL_8347066
EPI_ISL_8347087	EPI_ISL_8347087
EPI_ISL_8347106	EPI_ISL_8347106
EPI_ISL_8347137	EPI_ISL_8347137
EPI_ISL_8347147	EPI_ISL_8347147
EPI_ISL_8347179	EPI_ISL_8347179
EPI_ISL_8347187	EPI_ISL_8347187
EPI_ISL_8347204	EPI_ISL_8347204
EPI_ISL_8347241	EPI_ISL_8347241
EPI_ISL_8347351	EPI_ISL_8347351
EPI_ISL_8347371	EPI_ISL_8347371
EPI_ISL_8347392	EPI_ISL_8347392
EPI_ISL_8347396	EPI_ISL_8347396
EPI_ISL_8347398	EPI_ISL_8347398
EPI_ISL_8347427	EPI_ISL_8347427
EPI_ISL_8347442	EPI_ISL_8347442
EPI_ISL_8347446	EPI_ISL_8347446
EPI_ISL_8347448	EPI_ISL_8347448
EPI_ISL_8347467	EPI_ISL_8347467
EPI_ISL_8347476	EPI_ISL_8347476
EPI_ISL_8347521	EPI_ISL_8347521
EPI_ISL_8347538	EPI_ISL_8347538
EPI_ISL_8347706	EPI_ISL_8347706
EPI_ISL_8347713	EPI_ISL_8347713
EPI_ISL_8352208	EPI_ISL_8352208
EPI_ISL_8354549	EPI_ISL_8354549
EPI_ISL_8354726	EPI_ISL_8354726
EPI_ISL_8354884	EPI_ISL_8354884
EPI_ISL_8355008	EPI_ISL_8355008
EPI_ISL_8356223	EPI_ISL_8356223
EPI_ISL_8356663	EPI_ISL_8356663
EPI_ISL_8360079	EPI_ISL_8360079
EPI_ISL_8360501	EPI_ISL_8360501
EPI_ISL_8360516	EPI_ISL_8360516
EPI_ISL_8360598	EPI_ISL_8360598
EPI_ISL_8360650	EPI_ISL_8360650
EPI_ISL_8365040	EPI_ISL_8365040
EPI_ISL_8370307	EPI_ISL_8370307
EPI_ISL_8371879	EPI_ISL_8371879
EPI_ISL_8372975	EPI_ISL_8372975
EPI_ISL_8378658	EPI_ISL_8378658
EPI_ISL_8379784	EPI_ISL_8379784
EPI_ISL_8379873	EPI_ISL_8379873
EPI_ISL_8380408	EPI_ISL_8380408
EPI_ISL_8380410	EPI_ISL_8380410
EPI_ISL_8380869	EPI_ISL_8380869
EPI_ISL_8381420	EPI_ISL_8381420
EPI_ISL_8381436	EPI_ISL_8381436
EPI_ISL_8381456	EPI_ISL_8381456
EPI_ISL_8381463	EPI_ISL_8381463
EPI_ISL_8381467	EPI_ISL_8381467
EPI_ISL_8381480	EPI_ISL_8381480
EPI_ISL_8381494	EPI_ISL_8381494
EPI_ISL_8381504	EPI_ISL_8381504
EPI_ISL_8381506	EPI_ISL_8381506
EPI_ISL_8381509	EPI_ISL_8381509
EPI_ISL_8381574	EPI_ISL_8381574
EPI_ISL_8381581	EPI_ISL_8381581
EPI_ISL_8381589	EPI_ISL_8381589
EPI_ISL_8381621	EPI_ISL_8381621
EPI_ISL_8381642	EPI_ISL_8381643
EPI_ISL_8381652	EPI_ISL_8381652
EPI_ISL_8381670	EPI_ISL_8381670
EPI_ISL_8381677	EPI_ISL_8381677
EPI_ISL_8381690	EPI_ISL_8381690
EPI_ISL_8381703	EPI_ISL_8381703
EPI_ISL_8381713	EPI_ISL_8381713
EPI_ISL_8381722	EPI_ISL_8381722
EPI_ISL_8382103	EPI_ISL_8382103
EPI_ISL_8382106	EPI_ISL_8382106
EPI_ISL_8382114	EPI_ISL_8382114
EPI_ISL_8382128	EPI_ISL_8382128
EPI_ISL_8382131	EPI_ISL_8382132
EPI_ISL_8382143	EPI_ISL_8382143
EPI_ISL_8382148	EPI_ISL_8382148
EPI_ISL_8382173	EPI_ISL_8382173
EPI_ISL_8382180	EPI_ISL_8382180
EPI_ISL_8382192	EPI_ISL_8382192
EPI_ISL_8382196	EPI_ISL_8382196
EPI_ISL_8382215	EPI_ISL_8382215
EPI_ISL_8382247	EPI_ISL_8382247
EPI_ISL_8382252	EPI_ISL_8382253
EPI_ISL_8382261	EPI_ISL_8382261
EPI_ISL_8382277	EPI_ISL_8382277
EPI_ISL_8382285	EPI_ISL_8382285
EPI_ISL_8382314	EPI_ISL_8382314
EPI_ISL_8382329	EPI_ISL_8382329
EPI_ISL_8382350	EPI_ISL_8382350
EPI_ISL_8382354	EPI_ISL_8382354
EPI_ISL_8382359	EPI_ISL_8382359
EPI_ISL_8382383	EPI_ISL_8382383
EPI_ISL_8382394	EPI_ISL_8382394
EPI_ISL_8382415	EPI_ISL_8382415
EPI_ISL_8382434	EPI_ISL_8382434
EPI_ISL_8382441	EPI_ISL_8382441
EPI_ISL_8382463	EPI_ISL_8382464
EPI_ISL_8382467	EPI_ISL_8382467
EPI_ISL_8382490	EPI_ISL_8382490
EPI_ISL_8382504	EPI_ISL_8382504
EPI_ISL_8382509	EPI_ISL_8382509
EPI_ISL_8382523	EPI_ISL_8382523
EPI_ISL_8382555	EPI_ISL_8382555
EPI_ISL_8382565	EPI_ISL_8382565
EPI_ISL_8382577	EPI_ISL_8382577
EPI_ISL_8382589	EPI_ISL_8382589
EPI_ISL_8382600	EPI_ISL_8382600
EPI_ISL_8382604	EPI_ISL_8382604
EPI_ISL_8382635	EPI_ISL_8382635
EPI_ISL_8382639	EPI_ISL_8382639
EPI_ISL_8382649	EPI_ISL_8382650
EPI_ISL_8382661	EPI_ISL_8382661
EPI_ISL_8382716	EPI_ISL_8382716
EPI_ISL_8382745	EPI_ISL_8382745
EPI_ISL_8382757	EPI_ISL_8382757
EPI_ISL_8382784	EPI_ISL_8382784
EPI_ISL_8382791	EPI_ISL_8382791
EPI_ISL_8382794	EPI_ISL_8382794
EPI_ISL_8382800	EPI_ISL_8382800
EPI_ISL_8382802	EPI_ISL_8382802
EPI_ISL_8382811	EPI_ISL_8382811
EPI_ISL_8382820	EPI_ISL_8382820
EPI_ISL_8382823	EPI_ISL_8382823
EPI_ISL_8382829	EPI_ISL_8382829
EPI_ISL_8382834	EPI_ISL_8382834
EPI_ISL_8384065	EPI_ISL_8384072
EPI_ISL_8388410	EPI_ISL_8388410
EPI_ISL_8394586	EPI_ISL_8394586
EPI_ISL_8395229	EPI_ISL_8395229
EPI_ISL_8401203	EPI_ISL_8401203
EPI_ISL_8414362	EPI_ISL_8414363
EPI_ISL_8414381	EPI_ISL_8414381
EPI_ISL_8417976	EPI_ISL_8417976
EPI_ISL_8417980	EPI_ISL_8417981
EPI_ISL_8417983	EPI_ISL_8417983
EPI_ISL_8417990	EPI_ISL_8417990
EPI_ISL_8417994	EPI_ISL_8417994
EPI_ISL_8417999	EPI_ISL_8417999
EPI_ISL_8418107	EPI_ISL_8418107
EPI_ISL_8418122	EPI_ISL_8418122
EPI_ISL_8418124	EPI_ISL_8418124
EPI_ISL_8418127	EPI_ISL_8418127
EPI_ISL_8418135	EPI_ISL_8418135
EPI_ISL_8418142	EPI_ISL_8418142
EPI_ISL_8418144	EPI_ISL_8418144
EPI_ISL_8418160	EPI_ISL_8418161
EPI_ISL_8418172	EPI_ISL_8418173
EPI_ISL_8418175	EPI_ISL_8418175
EPI_ISL_8418180	EPI_ISL_8418180
EPI_ISL_8418185	EPI_ISL_8418187
EPI_ISL_8418208	EPI_ISL_8418208
EPI_ISL_8418216	EPI_ISL_8418217
EPI_ISL_8418223	EPI_ISL_8418223
EPI_ISL_8418231	EPI_ISL_8418231
EPI_ISL_8418234	EPI_ISL_8418234
EPI_ISL_8418237	EPI_ISL_8418237
EPI_ISL_8418241	EPI_ISL_8418241
EPI_ISL_8418244	EPI_ISL_8418244
EPI_ISL_8418246	EPI_ISL_8418246
EPI_ISL_8418251	EPI_ISL_8418251
EPI_ISL_8418258	EPI_ISL_8418258
EPI_ISL_8418260	EPI_ISL_8418260
EPI_ISL_8418270	EPI_ISL_8418271
EPI_ISL_8418281	EPI_ISL_8418282
EPI_ISL_8418329	EPI_ISL_8418329
EPI_ISL_8418421	EPI_ISL_8418421
EPI_ISL_8418498	EPI_ISL_8418498
EPI_ISL_8418502	EPI_ISL_8418502
EPI_ISL_8418522	EPI_ISL_8418522
EPI_ISL_8418527	EPI_ISL_8418528
EPI_ISL_8418537	EPI_ISL_8418538
EPI_ISL_8418546	EPI_ISL_8418546
EPI_ISL_8418557	EPI_ISL_8418557
EPI_ISL_8418562	EPI_ISL_8418562
EPI_ISL_8418566	EPI_ISL_8418566
EPI_ISL_8418577	EPI_ISL_8418578
EPI_ISL_8418587	EPI_ISL_8418588
EPI_ISL_8418593	EPI_ISL_8418593
EPI_ISL_8418598	EPI_ISL_8418598
EPI_ISL_8418600	EPI_ISL_8418600
EPI_ISL_8418603	EPI_ISL_8418603
EPI_ISL_8418614	EPI_ISL_8418614
EPI_ISL_8418619	EPI_ISL_8418619
EPI_ISL_8418628	EPI_ISL_8418628
EPI_ISL_8418638	EPI_ISL_8418639
EPI_ISL_8418648	EPI_ISL_8418648
EPI_ISL_8418656	EPI_ISL_8418656
EPI_ISL_8418661	EPI_ISL_8418662
EPI_ISL_8418676	EPI_ISL_8418676
EPI_ISL_8418678	EPI_ISL_8418679
EPI_ISL_8418693	EPI_ISL_8418693
EPI_ISL_8418704	EPI_ISL_8418706
EPI_ISL_8418718	EPI_ISL_8418718
EPI_ISL_8418731	EPI_ISL_8418731
EPI_ISL_8418762	EPI_ISL_8418762
EPI_ISL_8418764	EPI_ISL_8418764
EPI_ISL_8418767	EPI_ISL_8418767
EPI_ISL_8418773	EPI_ISL_8418773
EPI_ISL_8418787	EPI_ISL_8418787
EPI_ISL_8418827	EPI_ISL_8418827
EPI_ISL_8418830	EPI_ISL_8418830
EPI_ISL_8418843	EPI_ISL_8418843
EPI_ISL_8418853	EPI_ISL_8418853
EPI_ISL_8418856	EPI_ISL_8418856
EPI_ISL_8418859	EPI_ISL_8418859
EPI_ISL_8418875	EPI_ISL_8418875
EPI_ISL_8418900	EPI_ISL_8418900
EPI_ISL_8418917	EPI_ISL_8418917
EPI_ISL_8418922	EPI_ISL_8418922
EPI_ISL_8418936	EPI_ISL_8418936
EPI_ISL_8418938	EPI_ISL_8418938
EPI_ISL_8418945	EPI_ISL_8418945
EPI_ISL_8418948	EPI_ISL_8418948
EPI_ISL_8418953	EPI_ISL_8418953
EPI_ISL_8418961	EPI_ISL_8418961
EPI_ISL_8418968	EPI_ISL_8418969
EPI_ISL_8418972	EPI_ISL_8418972
EPI_ISL_8418975	EPI_ISL_8418975
EPI_ISL_8418986	EPI_ISL_8418987
EPI_ISL_8418989	EPI_ISL_8418990
EPI_ISL_8418996	EPI_ISL_8418996
EPI_ISL_8418999	EPI_ISL_8418999
EPI_ISL_8419005	EPI_ISL_8419005
EPI_ISL_8419027	EPI_ISL_8419027
EPI_ISL_8419032	EPI_ISL_8419032
EPI_ISL_8419052	EPI_ISL_8419052
EPI_ISL_8419062	EPI_ISL_8419062
EPI_ISL_8419075	EPI_ISL_8419075
EPI_ISL_8419077	EPI_ISL_8419078
EPI_ISL_8419094	EPI_ISL_8419095
EPI_ISL_8419115	EPI_ISL_8419115
EPI_ISL_8419117	EPI_ISL_8419117
EPI_ISL_8419126	EPI_ISL_8419126
EPI_ISL_8419142	EPI_ISL_8419142
EPI_ISL_8419145	EPI_ISL_8419145
EPI_ISL_8419152	EPI_ISL_8419153
EPI_ISL_8419161	EPI_ISL_8419161
EPI_ISL_8419180	EPI_ISL_8419180
EPI_ISL_8419182	EPI_ISL_8419182
EPI_ISL_8419188	EPI_ISL_8419188
EPI_ISL_8419192	EPI_ISL_8419192
EPI_ISL_8419211	EPI_ISL_8419211
EPI_ISL_8419213	EPI_ISL_8419213
EPI_ISL_8419224	EPI_ISL_8419224
EPI_ISL_8419226	EPI_ISL_8419226
EPI_ISL_8419237	EPI_ISL_8419237
EPI_ISL_8419241	EPI_ISL_8419241
EPI_ISL_8419243	EPI_ISL_8419243
EPI_ISL_8419252	EPI_ISL_8419252
EPI_ISL_8419269	EPI_ISL_8419269
EPI_ISL_8419278	EPI_ISL_8419278
EPI_ISL_8419285	EPI_ISL_8419285
EPI_ISL_8419289	EPI_ISL_8419290
EPI_ISL_8419292	EPI_ISL_8419292
EPI_ISL_8419302	EPI_ISL_8419303
EPI_ISL_8419305	EPI_ISL_8419305
EPI_ISL_8419309	EPI_ISL_8419309
EPI_ISL_8419314	EPI_ISL_8419314
EPI_ISL_8419324	EPI_ISL_8419324
EPI_ISL_8419329	EPI_ISL_8419329
EPI_ISL_8419332	EPI_ISL_8419332
EPI_ISL_8419336	EPI_ISL_8419336
EPI_ISL_8419342	EPI_ISL_8419342
EPI_ISL_8419355	EPI_ISL_8419355
EPI_ISL_8419360	EPI_ISL_8419360
EPI_ISL_8419367	EPI_ISL_8419368
EPI_ISL_8419378	EPI_ISL_8419379
EPI_ISL_8419383	EPI_ISL_8419383
EPI_ISL_8419386	EPI_ISL_8419386
EPI_ISL_8419388	EPI_ISL_8419388
EPI_ISL_8419395	EPI_ISL_8419396
EPI_ISL_8419406	EPI_ISL_8419406
EPI_ISL_8419411	EPI_ISL_8419411
EPI_ISL_8419415	EPI_ISL_8419415
EPI_ISL_8419426	EPI_ISL_8419426
EPI_ISL_8419429	EPI_ISL_8419429
EPI_ISL_8419442	EPI_ISL_8419442
EPI_ISL_8419447	EPI_ISL_8419447
EPI_ISL_8419454	EPI_ISL_8419454
EPI_ISL_8419459	EPI_ISL_8419459
EPI_ISL_8419465	EPI_ISL_8419465
EPI_ISL_8419468	EPI_ISL_8419468
EPI_ISL_8419475	EPI_ISL_8419475
EPI_ISL_8419477	EPI_ISL_8419477
EPI_ISL_8419481	EPI_ISL_8419481
EPI_ISL_8419499	EPI_ISL_8419499
EPI_ISL_8419501	EPI_ISL_8419501
EPI_ISL_8419505	EPI_ISL_8419505
EPI_ISL_8419516	EPI_ISL_8419516
EPI_ISL_8419518	EPI_ISL_8419518
EPI_ISL_8419558	EPI_ISL_8419558
EPI_ISL_8419589	EPI_ISL_8419589
EPI_ISL_8419667	EPI_ISL_8419667
EPI_ISL_8419673	EPI_ISL_8419673
EPI_ISL_8419682	EPI_ISL_8419682
EPI_ISL_8419697	EPI_ISL_8419697
EPI_ISL_8419699	EPI_ISL_8419699
EPI_ISL_8419702	EPI_ISL_8419704
EPI_ISL_8419716	EPI_ISL_8419716
EPI_ISL_8419720	EPI_ISL_8419720
EPI_ISL_8419727	EPI_ISL_8419727
EPI_ISL_8419733	EPI_ISL_8419733
EPI_ISL_8419745	EPI_ISL_8419745
EPI_ISL_8419752	EPI_ISL_8419752
EPI_ISL_8419766	EPI_ISL_8419766
EPI_ISL_8419771	EPI_ISL_8419771
EPI_ISL_8419774	EPI_ISL_8419774
EPI_ISL_8419778	EPI_ISL_8419779
EPI_ISL_8419786	EPI_ISL_8419787
EPI_ISL_8419790	EPI_ISL_8419790
EPI_ISL_8419806	EPI_ISL_8419806
EPI_ISL_8419841	EPI_ISL_8419841
EPI_ISL_8419847	EPI_ISL_8419847
EPI_ISL_8419850	EPI_ISL_8419850
EPI_ISL_8419857	EPI_ISL_8419857
EPI_ISL_8419872	EPI_ISL_8419873
EPI_ISL_8419875	EPI_ISL_8419875
EPI_ISL_8419882	EPI_ISL_8419882
EPI_ISL_8419884	EPI_ISL_8419884
EPI_ISL_8419888	EPI_ISL_8419888
EPI_ISL_8419905	EPI_ISL_8419905
EPI_ISL_8419910	EPI_ISL_8419910
EPI_ISL_8419915	EPI_ISL_8419915
EPI_ISL_8419932	EPI_ISL_8419933
EPI_ISL_8419936	EPI_ISL_8419938
EPI_ISL_8419948	EPI_ISL_8419948
EPI_ISL_8420649	EPI_ISL_8420649
EPI_ISL_8420658	EPI_ISL_8420658
EPI_ISL_8420669	EPI_ISL_8420669
EPI_ISL_8420681	EPI_ISL_8420681
EPI_ISL_8420684	EPI_ISL_8420685
EPI_ISL_8420691	EPI_ISL_8420691
EPI_ISL_8420712	EPI_ISL_8420712
EPI_ISL_8421377	EPI_ISL_8421377
EPI_ISL_8425144	EPI_ISL_8425144
EPI_ISL_8426051	EPI_ISL_8426051
EPI_ISL_8426200	EPI_ISL_8426200
EPI_ISL_8428008	EPI_ISL_8428008
EPI_ISL_8428011	EPI_ISL_8428011
EPI_ISL_8428054	EPI_ISL_8428054
EPI_ISL_8434986	EPI_ISL_8434986
EPI_ISL_8435250	EPI_ISL_8435250
EPI_ISL_8435282	EPI_ISL_8435282
EPI_ISL_8435628	EPI_ISL_8435628
EPI_ISL_8435634	EPI_ISL_8435634
EPI_ISL_8435636	EPI_ISL_8435636
EPI_ISL_8435640	EPI_ISL_8435641
EPI_ISL_8435643	EPI_ISL_8435646
EPI_ISL_8435651	EPI_ISL_8435651
EPI_ISL_8435655	EPI_ISL_8435656
EPI_ISL_8435661	EPI_ISL_8435661
EPI_ISL_8435664	EPI_ISL_8435664
EPI_ISL_8435666	EPI_ISL_8435666
EPI_ISL_8435672	EPI_ISL_8435672
EPI_ISL_8435680	EPI_ISL_8435680
EPI_ISL_8435684	EPI_ISL_8435684
EPI_ISL_8435693	EPI_ISL_8435693
EPI_ISL_8435695	EPI_ISL_8435695
EPI_ISL_8435698	EPI_ISL_8435698
EPI_ISL_8435701	EPI_ISL_8435705
EPI_ISL_8435716	EPI_ISL_8435716
EPI_ISL_8435723	EPI_ISL_8435723
EPI_ISL_8435727	EPI_ISL_8435728
EPI_ISL_8435731	EPI_ISL_8435731
EPI_ISL_8435743	EPI_ISL_8435744
EPI_ISL_8435748	EPI_ISL_8435748
EPI_ISL_8435750	EPI_ISL_8435752
EPI_ISL_8435757	EPI_ISL_8435757
EPI_ISL_8435765	EPI_ISL_8435765
EPI_ISL_8437525	EPI_ISL_8437525
EPI_ISL_8437527	EPI_ISL_8437530
EPI_ISL_8437532	EPI_ISL_8437532
EPI_ISL_8437536	EPI_ISL_8437537
EPI_ISL_8437539	EPI_ISL_8437540
EPI_ISL_8437542	EPI_ISL_8437544
EPI_ISL_8437547	EPI_ISL_8437553
EPI_ISL_8437555	EPI_ISL_8437558
EPI_ISL_8437560	EPI_ISL_8437564
EPI_ISL_8437566	EPI_ISL_8437567
EPI_ISL_8437570	EPI_ISL_8437573
EPI_ISL_8437575	EPI_ISL_8437577
EPI_ISL_8437580	EPI_ISL_8437588
EPI_ISL_8437590	EPI_ISL_8437590
EPI_ISL_8437592	EPI_ISL_8437592
EPI_ISL_8437594	EPI_ISL_8437598
EPI_ISL_8437602	EPI_ISL_8437602
EPI_ISL_8437604	EPI_ISL_8437604
EPI_ISL_8437608	EPI_ISL_8437609
EPI_ISL_8437614	EPI_ISL_8437616
EPI_ISL_8437623	EPI_ISL_8437625
EPI_ISL_8437627	EPI_ISL_8437629
EPI_ISL_8437633	EPI_ISL_8437634
EPI_ISL_8437637	EPI_ISL_8437637
EPI_ISL_8437639	EPI_ISL_8437639
EPI_ISL_8437641	EPI_ISL_8437642
EPI_ISL_8437644	EPI_ISL_8437645
EPI_ISL_8437649	EPI_ISL_8437649
EPI_ISL_8437651	EPI_ISL_8437653
EPI_ISL_8437655	EPI_ISL_8437655
EPI_ISL_8437657	EPI_ISL_8437658
EPI_ISL_8437660	EPI_ISL_8437663
EPI_ISL_8437668	EPI_ISL_8437670
EPI_ISL_8437672	EPI_ISL_8437674
EPI_ISL_8437678	EPI_ISL_8437678
EPI_ISL_8437680	EPI_ISL_8437681
EPI_ISL_8437683	EPI_ISL_8437686
EPI_ISL_8437689	EPI_ISL_8437693
EPI_ISL_8437697	EPI_ISL_8437697
EPI_ISL_8437700	EPI_ISL_8437701
EPI_ISL_8437706	EPI_ISL_8437707
EPI_ISL_8437710	EPI_ISL_8437711
EPI_ISL_8437714	EPI_ISL_8437715
EPI_ISL_8437717	EPI_ISL_8437718
EPI_ISL_8437720	EPI_ISL_8437721
EPI_ISL_8437723	EPI_ISL_8437724
EPI_ISL_8437728	EPI_ISL_8437728
EPI_ISL_8437730	EPI_ISL_8437734
EPI_ISL_8437738	EPI_ISL_8437738
EPI_ISL_8437740	EPI_ISL_8437742
EPI_ISL_8437744	EPI_ISL_8437747
EPI_ISL_8437749	EPI_ISL_8437749
EPI_ISL_8437751	EPI_ISL_8437751
EPI_ISL_8437753	EPI_ISL_8437753
EPI_ISL_8437757	EPI_ISL_8437757
EPI_ISL_8437759	EPI_ISL_8437759
EPI_ISL_8437761	EPI_ISL_8437761
EPI_ISL_8437765	EPI_ISL_8437765
EPI_ISL_8437767	EPI_ISL_8437767
EPI_ISL_8437771	EPI_ISL_8437771
EPI_ISL_8437773	EPI_ISL_8437774
EPI_ISL_8437776	EPI_ISL_8437776
EPI_ISL_8437778	EPI_ISL_8437784
EPI_ISL_8437786	EPI_ISL_8437786
EPI_ISL_8437788	EPI_ISL_8437789
EPI_ISL_8437791	EPI_ISL_8437794
EPI_ISL_8437796	EPI_ISL_8437799
EPI_ISL_8437801	EPI_ISL_8437801
EPI_ISL_8437803	EPI_ISL_8437804
EPI_ISL_8437807	EPI_ISL_8437807
EPI_ISL_8437809	EPI_ISL_8437810
EPI_ISL_8437813	EPI_ISL_8437815
EPI_ISL_8437820	EPI_ISL_8437825
EPI_ISL_8437828	EPI_ISL_8437828
EPI_ISL_8437832	EPI_ISL_8437833
EPI_ISL_8437836	EPI_ISL_8437836
EPI_ISL_8437838	EPI_ISL_8437838
EPI_ISL_8437841	EPI_ISL_8437841
EPI_ISL_8437847	EPI_ISL_8437847
EPI_ISL_8437849	EPI_ISL_8437851
EPI_ISL_8437858	EPI_ISL_8437858
EPI_ISL_8437867	EPI_ISL_8437867
EPI_ISL_8437871	EPI_ISL_8437871
EPI_ISL_8437875	EPI_ISL_8437875
EPI_ISL_8437878	EPI_ISL_8437878
EPI_ISL_8437880	EPI_ISL_8437881
EPI_ISL_8437884	EPI_ISL_8437884
EPI_ISL_8437888	EPI_ISL_8437888
EPI_ISL_8437896	EPI_ISL_8437896
EPI_ISL_8437904	EPI_ISL_8437904
EPI_ISL_8437909	EPI_ISL_8437910
EPI_ISL_8437914	EPI_ISL_8437915
EPI_ISL_8437919	EPI_ISL_8437920
EPI_ISL_8437926	EPI_ISL_8437926
EPI_ISL_8437932	EPI_ISL_8437934
EPI_ISL_8437937	EPI_ISL_8437937
EPI_ISL_8437952	EPI_ISL_8437952
EPI_ISL_8437954	EPI_ISL_8437954
EPI_ISL_8437958	EPI_ISL_8437958
EPI_ISL_8437960	EPI_ISL_8437960
EPI_ISL_8437965	EPI_ISL_8437965
EPI_ISL_8437970	EPI_ISL_8437970
EPI_ISL_8437973	EPI_ISL_8437973
EPI_ISL_8437980	EPI_ISL_8437982
EPI_ISL_8437985	EPI_ISL_8437986
EPI_ISL_8437990	EPI_ISL_8437994
EPI_ISL_8437996	EPI_ISL_8437996
EPI_ISL_8437999	EPI_ISL_8437999
EPI_ISL_8438002	EPI_ISL_8438008
EPI_ISL_8438010	EPI_ISL_8438013
EPI_ISL_8438015	EPI_ISL_8438015
EPI_ISL_8438017	EPI_ISL_8438020
EPI_ISL_8438022	EPI_ISL_8438022
EPI_ISL_8438024	EPI_ISL_8438024
EPI_ISL_8438027	EPI_ISL_8438028
EPI_ISL_8438030	EPI_ISL_8438030
EPI_ISL_8438034	EPI_ISL_8438036
EPI_ISL_8438038	EPI_ISL_8438041
EPI_ISL_8438044	EPI_ISL_8438046
EPI_ISL_8438048	EPI_ISL_8438050
EPI_ISL_8438053	EPI_ISL_8438054
EPI_ISL_8438056	EPI_ISL_8438056
EPI_ISL_8438058	EPI_ISL_8438061
EPI_ISL_8438063	EPI_ISL_8438066
EPI_ISL_8438069	EPI_ISL_8438070
EPI_ISL_8438072	EPI_ISL_8438073
EPI_ISL_8438076	EPI_ISL_8438078
EPI_ISL_8438080	EPI_ISL_8438080
EPI_ISL_8438082	EPI_ISL_8438084
EPI_ISL_8438089	EPI_ISL_8438089
EPI_ISL_8438091	EPI_ISL_8438091
EPI_ISL_8438093	EPI_ISL_8438094
EPI_ISL_8438097	EPI_ISL_8438098
EPI_ISL_8438100	EPI_ISL_8438100
EPI_ISL_8438102	EPI_ISL_8438105
EPI_ISL_8438108	EPI_ISL_8438108
EPI_ISL_8438110	EPI_ISL_8438110
EPI_ISL_8438112	EPI_ISL_8438113
EPI_ISL_8438116	EPI_ISL_8438116
EPI_ISL_8438118	EPI_ISL_8438119
EPI_ISL_8438124	EPI_ISL_8438124
EPI_ISL_8438126	EPI_ISL_8438128
EPI_ISL_8438130	EPI_ISL_8438130
EPI_ISL_8438132	EPI_ISL_8438133
EPI_ISL_8438135	EPI_ISL_8438135
EPI_ISL_8438137	EPI_ISL_8438138
EPI_ISL_8438140	EPI_ISL_8438141
EPI_ISL_8438143	EPI_ISL_8438144
EPI_ISL_8438147	EPI_ISL_8438149
EPI_ISL_8438152	EPI_ISL_8438152
EPI_ISL_8438155	EPI_ISL_8438161
EPI_ISL_8438164	EPI_ISL_8438164
EPI_ISL_8438169	EPI_ISL_8438169
EPI_ISL_8438172	EPI_ISL_8438175
EPI_ISL_8438177	EPI_ISL_8438179
EPI_ISL_8438183	EPI_ISL_8438186
EPI_ISL_8438188	EPI_ISL_8438190
EPI_ISL_8438193	EPI_ISL_8438194
EPI_ISL_8438198	EPI_ISL_8438198
EPI_ISL_8438207	EPI_ISL_8438207
EPI_ISL_8438210	EPI_ISL_8438211
EPI_ISL_8438216	EPI_ISL_8438216
EPI_ISL_8438219	EPI_ISL_8438220
EPI_ISL_8438222	EPI_ISL_8438222
EPI_ISL_8438224	EPI_ISL_8438224
EPI_ISL_8438227	EPI_ISL_8438227
EPI_ISL_8438229	EPI_ISL_8438229
EPI_ISL_8438231	EPI_ISL_8438231
EPI_ISL_8438234	EPI_ISL_8438236
EPI_ISL_8438240	EPI_ISL_8438241
EPI_ISL_8438246	EPI_ISL_8438246
EPI_ISL_8438248	EPI_ISL_8438249
EPI_ISL_8438251	EPI_ISL_8438251
EPI_ISL_8438254	EPI_ISL_8438254
EPI_ISL_8438257	EPI_ISL_8438258
EPI_ISL_8438262	EPI_ISL_8438264
EPI_ISL_8438270	EPI_ISL_8438270
EPI_ISL_8438272	EPI_ISL_8438272
EPI_ISL_8438274	EPI_ISL_8438274
EPI_ISL_8438276	EPI_ISL_8438279
EPI_ISL_8438281	EPI_ISL_8438281
EPI_ISL_8438283	EPI_ISL_8438284
EPI_ISL_8438286	EPI_ISL_8438290
EPI_ISL_8438292	EPI_ISL_8438296
EPI_ISL_8438299	EPI_ISL_8438299
EPI_ISL_8438301	EPI_ISL_8438319
EPI_ISL_8438321	EPI_ISL_8438331
EPI_ISL_8438333	EPI_ISL_8438336
EPI_ISL_8438428	EPI_ISL_8438430
EPI_ISL_8438432	EPI_ISL_8438432
EPI_ISL_8438436	EPI_ISL_8438436
EPI_ISL_8438438	EPI_ISL_8438439
EPI_ISL_8438441	EPI_ISL_8438441
EPI_ISL_8438443	EPI_ISL_8438443
EPI_ISL_8438445	EPI_ISL_8438445
EPI_ISL_8438449	EPI_ISL_8438449
EPI_ISL_8438451	EPI_ISL_8438451
EPI_ISL_8438454	EPI_ISL_8438454
EPI_ISL_8438458	EPI_ISL_8438458
EPI_ISL_8438464	EPI_ISL_8438465
EPI_ISL_8438469	EPI_ISL_8438469
EPI_ISL_8439646	EPI_ISL_8439646
EPI_ISL_8444273	EPI_ISL_8444273
EPI_ISL_8445176	EPI_ISL_8445176
EPI_ISL_8445224	EPI_ISL_8445225
EPI_ISL_8445227	EPI_ISL_8445227
EPI_ISL_8445229	EPI_ISL_8445230
EPI_ISL_8445234	EPI_ISL_8445234
EPI_ISL_8445236	EPI_ISL_8445242
EPI_ISL_8445248	EPI_ISL_8445248
EPI_ISL_8448885	EPI_ISL_8448885
EPI_ISL_8449933	EPI_ISL_8449933
EPI_ISL_8450019	EPI_ISL_8450019
EPI_ISL_8452449	EPI_ISL_8452449
EPI_ISL_8452453	EPI_ISL_8452453
EPI_ISL_8452455	EPI_ISL_8452456
EPI_ISL_8452458	EPI_ISL_8452459
EPI_ISL_8452464	EPI_ISL_8452473
EPI_ISL_8452478	EPI_ISL_8452478
EPI_ISL_8452480	EPI_ISL_8452480
EPI_ISL_8452492	EPI_ISL_8452494
EPI_ISL_8452496	EPI_ISL_8452498
EPI_ISL_8452500	EPI_ISL_8452502
EPI_ISL_8452506	EPI_ISL_8452508
EPI_ISL_8455623	EPI_ISL_8455623
EPI_ISL_8457787	EPI_ISL_8457787
EPI_ISL_8457848	EPI_ISL_8457848
EPI_ISL_8457866	EPI_ISL_8457866
EPI_ISL_8457869	EPI_ISL_8457869
EPI_ISL_8457900	EPI_ISL_8457900
EPI_ISL_8457968	EPI_ISL_8457968
EPI_ISL_8458005	EPI_ISL_8458005
EPI_ISL_8458066	EPI_ISL_8458066
EPI_ISL_8458091	EPI_ISL_8458091
EPI_ISL_8458107	EPI_ISL_8458107
EPI_ISL_8458112	EPI_ISL_8458112
EPI_ISL_8458115	EPI_ISL_8458115
EPI_ISL_8458202	EPI_ISL_8458202
EPI_ISL_8458234	EPI_ISL_8458234
EPI_ISL_8458251	EPI_ISL_8458251
EPI_ISL_8458287	EPI_ISL_8458287
EPI_ISL_8458295	EPI_ISL_8458295
EPI_ISL_8458315	EPI_ISL_8458315
EPI_ISL_8458335	EPI_ISL_8458335
EPI_ISL_8458358	EPI_ISL_8458358
EPI_ISL_8458365	EPI_ISL_8458365
EPI_ISL_8458395	EPI_ISL_8458395
EPI_ISL_8458401	EPI_ISL_8458401
EPI_ISL_8458499	EPI_ISL_8458499
EPI_ISL_8458519	EPI_ISL_8458519
EPI_ISL_8458533	EPI_ISL_8458533
EPI_ISL_8458549	EPI_ISL_8458549
EPI_ISL_8458581	EPI_ISL_8458581
EPI_ISL_8458697	EPI_ISL_8458697
EPI_ISL_8458709	EPI_ISL_8458709
EPI_ISL_8458712	EPI_ISL_8458712
EPI_ISL_8458719	EPI_ISL_8458720
EPI_ISL_8458725	EPI_ISL_8458725
EPI_ISL_8458805	EPI_ISL_8458805
EPI_ISL_8458827	EPI_ISL_8458827
EPI_ISL_8458882	EPI_ISL_8458882
EPI_ISL_8458893	EPI_ISL_8458893
EPI_ISL_8458949	EPI_ISL_8458949
EPI_ISL_8458987	EPI_ISL_8458987
EPI_ISL_8459001	EPI_ISL_8459001
EPI_ISL_8459015	EPI_ISL_8459015
EPI_ISL_8459054	EPI_ISL_8459054
EPI_ISL_8459153	EPI_ISL_8459153
EPI_ISL_8459200	EPI_ISL_8459200
EPI_ISL_8459211	EPI_ISL_8459211
EPI_ISL_8459223	EPI_ISL_8459223
EPI_ISL_8459226	EPI_ISL_8459226
EPI_ISL_8459231	EPI_ISL_8459231
EPI_ISL_8459273	EPI_ISL_8459273
EPI_ISL_8459292	EPI_ISL_8459292
EPI_ISL_8459303	EPI_ISL_8459303
EPI_ISL_8459314	EPI_ISL_8459314
EPI_ISL_8459318	EPI_ISL_8459318
EPI_ISL_8459340	EPI_ISL_8459340
EPI_ISL_8459365	EPI_ISL_8459365
EPI_ISL_8459409	EPI_ISL_8459409
EPI_ISL_8459443	EPI_ISL_8459443
EPI_ISL_8459450	EPI_ISL_8459450
EPI_ISL_8459452	EPI_ISL_8459452
EPI_ISL_8459457	EPI_ISL_8459458
EPI_ISL_8459460	EPI_ISL_8459460
EPI_ISL_8459462	EPI_ISL_8459462
EPI_ISL_8459468	EPI_ISL_8459468
EPI_ISL_8459472	EPI_ISL_8459472
EPI_ISL_8459480	EPI_ISL_8459480
EPI_ISL_8459496	EPI_ISL_8459496
EPI_ISL_8459500	EPI_ISL_8459500
EPI_ISL_8459553	EPI_ISL_8459553
EPI_ISL_8459569	EPI_ISL_8459569
EPI_ISL_8459616	EPI_ISL_8459616
EPI_ISL_8459644	EPI_ISL_8459644
EPI_ISL_8459664	EPI_ISL_8459664
EPI_ISL_8459728	EPI_ISL_8459728
EPI_ISL_8459737	EPI_ISL_8459737
EPI_ISL_8459753	EPI_ISL_8459753
EPI_ISL_8459775	EPI_ISL_8459775
EPI_ISL_8459800	EPI_ISL_8459800
EPI_ISL_8459872	EPI_ISL_8459872
EPI_ISL_8459884	EPI_ISL_8459884
EPI_ISL_8459932	EPI_ISL_8459932
EPI_ISL_8459947	EPI_ISL_8459947
EPI_ISL_8459957	EPI_ISL_8459957
EPI_ISL_8459972	EPI_ISL_8459972
EPI_ISL_8460062	EPI_ISL_8460062
EPI_ISL_8460088	EPI_ISL_8460088
EPI_ISL_8460097	EPI_ISL_8460097
EPI_ISL_8460119	EPI_ISL_8460119
EPI_ISL_8460132	EPI_ISL_8460132
EPI_ISL_8460139	EPI_ISL_8460139
EPI_ISL_8460165	EPI_ISL_8460165
EPI_ISL_8460171	EPI_ISL_8460171
EPI_ISL_8460178	EPI_ISL_8460178
EPI_ISL_8460189	EPI_ISL_8460189
EPI_ISL_8460312	EPI_ISL_8460312
EPI_ISL_8460322	EPI_ISL_8460322
EPI_ISL_8461029	EPI_ISL_8461029
EPI_ISL_8461493	EPI_ISL_8461493
EPI_ISL_8461911	EPI_ISL_8461911
EPI_ISL_8462122	EPI_ISL_8462122
EPI_ISL_8462203	EPI_ISL_8462203
EPI_ISL_8462224	EPI_ISL_8462224
EPI_ISL_8462240	EPI_ISL_8462240
EPI_ISL_8462259	EPI_ISL_8462259
EPI_ISL_8462279	EPI_ISL_8462279
EPI_ISL_8462434	EPI_ISL_8462434
EPI_ISL_8462475	EPI_ISL_8462475
EPI_ISL_8462489	EPI_ISL_8462489
EPI_ISL_8462517	EPI_ISL_8462517
EPI_ISL_8462580	EPI_ISL_8462580
EPI_ISL_8462585	EPI_ISL_8462585
EPI_ISL_8462604	EPI_ISL_8462604
EPI_ISL_8462611	EPI_ISL_8462611
EPI_ISL_8462613	EPI_ISL_8462614
EPI_ISL_8462622	EPI_ISL_8462622
EPI_ISL_8462628	EPI_ISL_8462628
EPI_ISL_8462649	EPI_ISL_8462649
EPI_ISL_8462658	EPI_ISL_8462658
EPI_ISL_8462661	EPI_ISL_8462661
EPI_ISL_8462674	EPI_ISL_8462674
EPI_ISL_8462686	EPI_ISL_8462686
EPI_ISL_8462688	EPI_ISL_8462688
EPI_ISL_8462701	EPI_ISL_8462701
EPI_ISL_8462703	EPI_ISL_8462703
EPI_ISL_8462709	EPI_ISL_8462709
EPI_ISL_8462717	EPI_ISL_8462717
EPI_ISL_8462724	EPI_ISL_8462724
EPI_ISL_8462730	EPI_ISL_8462730
EPI_ISL_8462732	EPI_ISL_8462732
EPI_ISL_8462739	EPI_ISL_8462739
EPI_ISL_8462760	EPI_ISL_8462760
EPI_ISL_8462772	EPI_ISL_8462772
EPI_ISL_8462797	EPI_ISL_8462797
EPI_ISL_8462811	EPI_ISL_8462812
EPI_ISL_8462817	EPI_ISL_8462818
EPI_ISL_8462824	EPI_ISL_8462824
EPI_ISL_8462829	EPI_ISL_8462829
EPI_ISL_8462831	EPI_ISL_8462831
EPI_ISL_8462878	EPI_ISL_8462878
EPI_ISL_8462892	EPI_ISL_8462892
EPI_ISL_8462897	EPI_ISL_8462899
EPI_ISL_8462902	EPI_ISL_8462902
EPI_ISL_8462904	EPI_ISL_8462904
EPI_ISL_8462908	EPI_ISL_8462908
EPI_ISL_8462912	EPI_ISL_8462912
EPI_ISL_8462929	EPI_ISL_8462930
EPI_ISL_8462935	EPI_ISL_8462935
EPI_ISL_8462956	EPI_ISL_8462956
EPI_ISL_8462979	EPI_ISL_8462979
EPI_ISL_8463053	EPI_ISL_8463053
EPI_ISL_8463055	EPI_ISL_8463055
EPI_ISL_8463061	EPI_ISL_8463061
EPI_ISL_8463082	EPI_ISL_8463082
EPI_ISL_8463087	EPI_ISL_8463087
EPI_ISL_8463091	EPI_ISL_8463091
EPI_ISL_8463097	EPI_ISL_8463097
EPI_ISL_8463101	EPI_ISL_8463101
EPI_ISL_8463111	EPI_ISL_8463112
EPI_ISL_8463119	EPI_ISL_8463121
EPI_ISL_8463124	EPI_ISL_8463124
EPI_ISL_8463128	EPI_ISL_8463128
EPI_ISL_8463130	EPI_ISL_8463130
EPI_ISL_8463136	EPI_ISL_8463136
EPI_ISL_8463143	EPI_ISL_8463143
EPI_ISL_8463151	EPI_ISL_8463151
EPI_ISL_8463153	EPI_ISL_8463153
EPI_ISL_8463165	EPI_ISL_8463165
EPI_ISL_8463182	EPI_ISL_8463182
EPI_ISL_8463199	EPI_ISL_8463199
EPI_ISL_8463207	EPI_ISL_8463207
EPI_ISL_8463215	EPI_ISL_8463215
EPI_ISL_8463230	EPI_ISL_8463230
EPI_ISL_8463243	EPI_ISL_8463243
EPI_ISL_8463261	EPI_ISL_8463261
EPI_ISL_8463279	EPI_ISL_8463279
EPI_ISL_8463289	EPI_ISL_8463290
EPI_ISL_8463292	EPI_ISL_8463292
EPI_ISL_8463296	EPI_ISL_8463296
EPI_ISL_8463302	EPI_ISL_8463303
EPI_ISL_8463306	EPI_ISL_8463306
EPI_ISL_8463324	EPI_ISL_8463324
EPI_ISL_8463328	EPI_ISL_8463328
EPI_ISL_8465069	EPI_ISL_8465070
EPI_ISL_8465082	EPI_ISL_8465083
EPI_ISL_8465088	EPI_ISL_8465090
EPI_ISL_8465095	EPI_ISL_8465095
EPI_ISL_8465100	EPI_ISL_8465100
EPI_ISL_8465119	EPI_ISL_8465119
EPI_ISL_8465121	EPI_ISL_8465121
EPI_ISL_8465123	EPI_ISL_8465123
EPI_ISL_8465125	EPI_ISL_8465125
EPI_ISL_8465128	EPI_ISL_8465128
EPI_ISL_8465133	EPI_ISL_8465133
EPI_ISL_8465135	EPI_ISL_8465135
EPI_ISL_8465137	EPI_ISL_8465137
EPI_ISL_8465140	EPI_ISL_8465142
EPI_ISL_8465151	EPI_ISL_8465151
EPI_ISL_8465154	EPI_ISL_8465154
EPI_ISL_8465156	EPI_ISL_8465157
EPI_ISL_8465165	EPI_ISL_8465165
EPI_ISL_8465169	EPI_ISL_8465170
EPI_ISL_8465178	EPI_ISL_8465178
EPI_ISL_8465181	EPI_ISL_8465181
EPI_ISL_8465187	EPI_ISL_8465187
EPI_ISL_8465190	EPI_ISL_8465190
EPI_ISL_8465192	EPI_ISL_8465193
EPI_ISL_8465200	EPI_ISL_8465200
EPI_ISL_8465206	EPI_ISL_8465207
EPI_ISL_8465210	EPI_ISL_8465210
EPI_ISL_8465213	EPI_ISL_8465214
EPI_ISL_8465220	EPI_ISL_8465220
EPI_ISL_8465222	EPI_ISL_8465222
EPI_ISL_8465226	EPI_ISL_8465226
EPI_ISL_8465243	EPI_ISL_8465244
EPI_ISL_8465246	EPI_ISL_8465248
EPI_ISL_8465251	EPI_ISL_8465251
EPI_ISL_8465258	EPI_ISL_8465258
EPI_ISL_8465262	EPI_ISL_8465262
EPI_ISL_8465268	EPI_ISL_8465268
EPI_ISL_8465273	EPI_ISL_8465273
EPI_ISL_8465280	EPI_ISL_8465280
EPI_ISL_8465284	EPI_ISL_8465285
EPI_ISL_8465288	EPI_ISL_8465288
EPI_ISL_8465290	EPI_ISL_8465291
EPI_ISL_8465293	EPI_ISL_8465294
EPI_ISL_8465296	EPI_ISL_8465296
EPI_ISL_8465301	EPI_ISL_8465301
EPI_ISL_8465303	EPI_ISL_8465303
EPI_ISL_8465307	EPI_ISL_8465307
EPI_ISL_8465309	EPI_ISL_8465309
EPI_ISL_8465314	EPI_ISL_8465315
EPI_ISL_8465319	EPI_ISL_8465319
EPI_ISL_8465322	EPI_ISL_8465322
EPI_ISL_8465331	EPI_ISL_8465331
EPI_ISL_8465333	EPI_ISL_8465333
EPI_ISL_8465343	EPI_ISL_8465343
EPI_ISL_8465351	EPI_ISL_8465351
EPI_ISL_8465355	EPI_ISL_8465356
EPI_ISL_8465361	EPI_ISL_8465361
EPI_ISL_8465367	EPI_ISL_8465367
EPI_ISL_8465370	EPI_ISL_8465373
EPI_ISL_8465377	EPI_ISL_8465377
EPI_ISL_8465383	EPI_ISL_8465383
EPI_ISL_8465385	EPI_ISL_8465386
EPI_ISL_8465394	EPI_ISL_8465394
EPI_ISL_8465396	EPI_ISL_8465396
EPI_ISL_8465401	EPI_ISL_8465401
EPI_ISL_8465410	EPI_ISL_8465410
EPI_ISL_8465414	EPI_ISL_8465414
EPI_ISL_8465416	EPI_ISL_8465416
EPI_ISL_8465418	EPI_ISL_8465419
EPI_ISL_8465421	EPI_ISL_8465422
EPI_ISL_8465425	EPI_ISL_8465425
EPI_ISL_8465427	EPI_ISL_8465427
EPI_ISL_8465441	EPI_ISL_8465441
EPI_ISL_8465445	EPI_ISL_8465445
EPI_ISL_8465449	EPI_ISL_8465450
EPI_ISL_8465456	EPI_ISL_8465456
EPI_ISL_8465458	EPI_ISL_8465458
EPI_ISL_8465462	EPI_ISL_8465462
EPI_ISL_8465465	EPI_ISL_8465465
EPI_ISL_8465477	EPI_ISL_8465477
EPI_ISL_8465490	EPI_ISL_8465491
EPI_ISL_8465495	EPI_ISL_8465495
EPI_ISL_8465497	EPI_ISL_8465499
EPI_ISL_8465502	EPI_ISL_8465502
EPI_ISL_8465508	EPI_ISL_8465508
EPI_ISL_8465513	EPI_ISL_8465513
EPI_ISL_8465518	EPI_ISL_8465518
EPI_ISL_8465521	EPI_ISL_8465522
EPI_ISL_8465525	EPI_ISL_8465525
EPI_ISL_8465527	EPI_ISL_8465527
EPI_ISL_8465797	EPI_ISL_8465801
EPI_ISL_8465806	EPI_ISL_8465806
EPI_ISL_8465810	EPI_ISL_8465810
EPI_ISL_8465815	EPI_ISL_8465816
EPI_ISL_8465819	EPI_ISL_8465819
EPI_ISL_8465829	EPI_ISL_8465829
EPI_ISL_8465834	EPI_ISL_8465834
EPI_ISL_8465837	EPI_ISL_8465837
EPI_ISL_8465840	EPI_ISL_8465840
EPI_ISL_8465847	EPI_ISL_8465847
EPI_ISL_8465850	EPI_ISL_8465850
EPI_ISL_8465855	EPI_ISL_8465856
EPI_ISL_8465860	EPI_ISL_8465860
EPI_ISL_8465864	EPI_ISL_8465864
EPI_ISL_8465876	EPI_ISL_8465876
EPI_ISL_8465879	EPI_ISL_8465879
EPI_ISL_8465889	EPI_ISL_8465889
EPI_ISL_8465895	EPI_ISL_8465895
EPI_ISL_8465898	EPI_ISL_8465898
EPI_ISL_8465900	EPI_ISL_8465900
EPI_ISL_8465902	EPI_ISL_8465902
EPI_ISL_8465904	EPI_ISL_8465904
EPI_ISL_8465915	EPI_ISL_8465915
EPI_ISL_8465918	EPI_ISL_8465918
EPI_ISL_8465921	EPI_ISL_8465921
EPI_ISL_8465930	EPI_ISL_8465931
EPI_ISL_8465944	EPI_ISL_8465944
EPI_ISL_8465950	EPI_ISL_8465950
EPI_ISL_8465953	EPI_ISL_8465953
EPI_ISL_8465956	EPI_ISL_8465959
EPI_ISL_8465962	EPI_ISL_8465962
EPI_ISL_8465971	EPI_ISL_8465972
EPI_ISL_8465974	EPI_ISL_8465977
EPI_ISL_8465979	EPI_ISL_8465979
EPI_ISL_8465989	EPI_ISL_8465989
EPI_ISL_8465991	EPI_ISL_8465991
EPI_ISL_8465998	EPI_ISL_8465998
EPI_ISL_8466001	EPI_ISL_8466001
EPI_ISL_8466004	EPI_ISL_8466004
EPI_ISL_8466019	EPI_ISL_8466019
EPI_ISL_8466022	EPI_ISL_8466023
EPI_ISL_8466027	EPI_ISL_8466027
EPI_ISL_8466031	EPI_ISL_8466031
EPI_ISL_8466033	EPI_ISL_8466033
EPI_ISL_8466468	EPI_ISL_8466469
EPI_ISL_8467775	EPI_ISL_8467775
EPI_ISL_8467952	EPI_ISL_8467952
EPI_ISL_8468322	EPI_ISL_8468322
EPI_ISL_8468540	EPI_ISL_8468540
EPI_ISL_8469485	EPI_ISL_8469485
EPI_ISL_8469703	EPI_ISL_8469703
EPI_ISL_8469732	EPI_ISL_8469732
EPI_ISL_8469868	EPI_ISL_8469869
EPI_ISL_8469990	EPI_ISL_8469990
EPI_ISL_8470301	EPI_ISL_8470302
EPI_ISL_8472155	EPI_ISL_8472155
EPI_ISL_8475117	EPI_ISL_8475117
EPI_ISL_8476795	EPI_ISL_8476795
EPI_ISL_8476798	EPI_ISL_8476800
EPI_ISL_8476913	EPI_ISL_8476913
EPI_ISL_8478365	EPI_ISL_8478365
EPI_ISL_8478587	EPI_ISL_8478587
EPI_ISL_8478658	EPI_ISL_8478658
EPI_ISL_8479317	EPI_ISL_8479317
EPI_ISL_8479393	EPI_ISL_8479393
EPI_ISL_8479529	EPI_ISL_8479543
EPI_ISL_8479545	EPI_ISL_8479564
EPI_ISL_8480230	EPI_ISL_8480230
EPI_ISL_8480393	EPI_ISL_8480393
EPI_ISL_8480457	EPI_ISL_8480457
EPI_ISL_8481779	EPI_ISL_8481779
EPI_ISL_8482446	EPI_ISL_8482446
EPI_ISL_8482534	EPI_ISL_8482534
EPI_ISL_8482864	EPI_ISL_8482864
EPI_ISL_8482881	EPI_ISL_8482881
EPI_ISL_8487263	EPI_ISL_8487263
EPI_ISL_8487371	EPI_ISL_8487371
EPI_ISL_8488281	EPI_ISL_8488281
EPI_ISL_8488283	EPI_ISL_8488283
EPI_ISL_8488289	EPI_ISL_8488289
EPI_ISL_8488292	EPI_ISL_8488292
EPI_ISL_8494324	EPI_ISL_8494324
EPI_ISL_8494337	EPI_ISL_8494337
EPI_ISL_8504750	EPI_ISL_8504750
EPI_ISL_8504754	EPI_ISL_8504754
EPI_ISL_8505377	EPI_ISL_8505377
EPI_ISL_8508635	EPI_ISL_8508635
EPI_ISL_8508942	EPI_ISL_8508942
EPI_ISL_8508944	EPI_ISL_8508944
EPI_ISL_8509194	EPI_ISL_8509194
EPI_ISL_8509383	EPI_ISL_8509383
EPI_ISL_8509390	EPI_ISL_8509390
EPI_ISL_8509403	EPI_ISL_8509403
EPI_ISL_8509405	EPI_ISL_8509405
EPI_ISL_8509416	EPI_ISL_8509416
EPI_ISL_8509420	EPI_ISL_8509420
EPI_ISL_8513840	EPI_ISL_8513840
EPI_ISL_8513915	EPI_ISL_8513915
EPI_ISL_8513930	EPI_ISL_8513930
EPI_ISL_8514026	EPI_ISL_8514026
EPI_ISL_8515049	EPI_ISL_8515049
EPI_ISL_8515274	EPI_ISL_8515276
EPI_ISL_8515279	EPI_ISL_8515279
EPI_ISL_8515286	EPI_ISL_8515287
EPI_ISL_8515289	EPI_ISL_8515289
EPI_ISL_8515293	EPI_ISL_8515293
EPI_ISL_8515302	EPI_ISL_8515302
EPI_ISL_8515324	EPI_ISL_8515325
EPI_ISL_8515332	EPI_ISL_8515332
EPI_ISL_8515342	EPI_ISL_8515342
EPI_ISL_8515348	EPI_ISL_8515349
EPI_ISL_8515377	EPI_ISL_8515377
EPI_ISL_8515381	EPI_ISL_8515383
EPI_ISL_8515398	EPI_ISL_8515399
EPI_ISL_8515401	EPI_ISL_8515402
EPI_ISL_8515410	EPI_ISL_8515412
EPI_ISL_8515414	EPI_ISL_8515415
EPI_ISL_8515422	EPI_ISL_8515423
EPI_ISL_8515428	EPI_ISL_8515428
EPI_ISL_8515432	EPI_ISL_8515433
EPI_ISL_8515435	EPI_ISL_8515436
EPI_ISL_8515438	EPI_ISL_8515439
EPI_ISL_8515441	EPI_ISL_8515441
EPI_ISL_8515443	EPI_ISL_8515443
EPI_ISL_8515445	EPI_ISL_8515445
EPI_ISL_8515448	EPI_ISL_8515448
EPI_ISL_8515451	EPI_ISL_8515452
EPI_ISL_8515455	EPI_ISL_8515455
EPI_ISL_8515457	EPI_ISL_8515457
EPI_ISL_8515464	EPI_ISL_8515464
EPI_ISL_8515467	EPI_ISL_8515468
EPI_ISL_8515470	EPI_ISL_8515470
EPI_ISL_8515472	EPI_ISL_8515473
EPI_ISL_8515475	EPI_ISL_8515475
EPI_ISL_8515477	EPI_ISL_8515477
EPI_ISL_8517384	EPI_ISL_8517384
EPI_ISL_8517424	EPI_ISL_8517424
EPI_ISL_8519054	EPI_ISL_8519054
EPI_ISL_8519105	EPI_ISL_8519105
EPI_ISL_8519196	EPI_ISL_8519196
EPI_ISL_8519205	EPI_ISL_8519205
EPI_ISL_8519227	EPI_ISL_8519227
EPI_ISL_8519771	EPI_ISL_8519794
EPI_ISL_8523907	EPI_ISL_8523907
EPI_ISL_8525201	EPI_ISL_8525201
EPI_ISL_8525219	EPI_ISL_8525219
EPI_ISL_8525234	EPI_ISL_8525234
EPI_ISL_8527502	EPI_ISL_8527502
EPI_ISL_8527509	EPI_ISL_8527509
EPI_ISL_8527512	EPI_ISL_8527512
EPI_ISL_8527533	EPI_ISL_8527533
EPI_ISL_8527536	EPI_ISL_8527537
EPI_ISL_8527542	EPI_ISL_8527543
EPI_ISL_8527548	EPI_ISL_8527548
EPI_ISL_8527550	EPI_ISL_8527550
EPI_ISL_8527552	EPI_ISL_8527552
EPI_ISL_8527554	EPI_ISL_8527554
EPI_ISL_8527564	EPI_ISL_8527564
EPI_ISL_8527568	EPI_ISL_8527568
EPI_ISL_8527571	EPI_ISL_8527573
EPI_ISL_8527578	EPI_ISL_8527580
EPI_ISL_8527585	EPI_ISL_8527586
EPI_ISL_8527589	EPI_ISL_8527589
EPI_ISL_8527591	EPI_ISL_8527591
EPI_ISL_8528767	EPI_ISL_8528767
EPI_ISL_8528771	EPI_ISL_8528771
EPI_ISL_8528816	EPI_ISL_8528816
EPI_ISL_8528823	EPI_ISL_8528823
EPI_ISL_8528827	EPI_ISL_8528827
EPI_ISL_8528832	EPI_ISL_8528832
EPI_ISL_8528836	EPI_ISL_8528836
EPI_ISL_8528838	EPI_ISL_8528839
EPI_ISL_8528842	EPI_ISL_8528842
EPI_ISL_8528845	EPI_ISL_8528845
EPI_ISL_8528853	EPI_ISL_8528854
EPI_ISL_8528870	EPI_ISL_8528870
EPI_ISL_8528876	EPI_ISL_8528876
EPI_ISL_8528879	EPI_ISL_8528880
EPI_ISL_8528885	EPI_ISL_8528886
EPI_ISL_8528888	EPI_ISL_8528888
EPI_ISL_8528896	EPI_ISL_8528897
EPI_ISL_8528912	EPI_ISL_8528912
EPI_ISL_8528926	EPI_ISL_8528926
EPI_ISL_8528929	EPI_ISL_8528929
EPI_ISL_8528933	EPI_ISL_8528933
EPI_ISL_8528937	EPI_ISL_8528940
EPI_ISL_8528944	EPI_ISL_8528944
EPI_ISL_8528954	EPI_ISL_8528954
EPI_ISL_8528961	EPI_ISL_8528961
EPI_ISL_8528973	EPI_ISL_8528974
EPI_ISL_8528976	EPI_ISL_8528976
EPI_ISL_8528979	EPI_ISL_8528979
EPI_ISL_8528989	EPI_ISL_8528989
EPI_ISL_8528998	EPI_ISL_8528998
EPI_ISL_8529001	EPI_ISL_8529001
EPI_ISL_8529022	EPI_ISL_8529022
EPI_ISL_8529031	EPI_ISL_8529032
EPI_ISL_8529037	EPI_ISL_8529037
EPI_ISL_8529041	EPI_ISL_8529041
EPI_ISL_8529060	EPI_ISL_8529060
EPI_ISL_8529069	EPI_ISL_8529069
EPI_ISL_8529074	EPI_ISL_8529076
EPI_ISL_8529105	EPI_ISL_8529105
EPI_ISL_8529108	EPI_ISL_8529108
EPI_ISL_8529112	EPI_ISL_8529112
EPI_ISL_8529121	EPI_ISL_8529121
EPI_ISL_8529134	EPI_ISL_8529134
EPI_ISL_8529136	EPI_ISL_8529136
EPI_ISL_8529139	EPI_ISL_8529139
EPI_ISL_8529142	EPI_ISL_8529142
EPI_ISL_8529144	EPI_ISL_8529144
EPI_ISL_8529147	EPI_ISL_8529148
EPI_ISL_8529165	EPI_ISL_8529166
EPI_ISL_8529172	EPI_ISL_8529172
EPI_ISL_8529176	EPI_ISL_8529176
EPI_ISL_8529181	EPI_ISL_8529181
EPI_ISL_8529187	EPI_ISL_8529187
EPI_ISL_8529191	EPI_ISL_8529191
EPI_ISL_8529194	EPI_ISL_8529194
EPI_ISL_8529204	EPI_ISL_8529204
EPI_ISL_8529210	EPI_ISL_8529210
EPI_ISL_8529212	EPI_ISL_8529212
EPI_ISL_8529228	EPI_ISL_8529228
EPI_ISL_8529233	EPI_ISL_8529233
EPI_ISL_8529244	EPI_ISL_8529244
EPI_ISL_8529268	EPI_ISL_8529269
EPI_ISL_8529279	EPI_ISL_8529279
EPI_ISL_8529301	EPI_ISL_8529301
EPI_ISL_8529309	EPI_ISL_8529309
EPI_ISL_8529320	EPI_ISL_8529321
EPI_ISL_8529324	EPI_ISL_8529326
EPI_ISL_8529339	EPI_ISL_8529339
EPI_ISL_8529345	EPI_ISL_8529345
EPI_ISL_8529349	EPI_ISL_8529349
EPI_ISL_8529357	EPI_ISL_8529357
EPI_ISL_8529362	EPI_ISL_8529362
EPI_ISL_8529367	EPI_ISL_8529369
EPI_ISL_8529377	EPI_ISL_8529377
EPI_ISL_8529398	EPI_ISL_8529398
EPI_ISL_8529402	EPI_ISL_8529402
EPI_ISL_8529404	EPI_ISL_8529404
EPI_ISL_8529408	EPI_ISL_8529408
EPI_ISL_8529415	EPI_ISL_8529415
EPI_ISL_8529427	EPI_ISL_8529428
EPI_ISL_8529430	EPI_ISL_8529430
EPI_ISL_8529435	EPI_ISL_8529435
EPI_ISL_8529443	EPI_ISL_8529444
EPI_ISL_8529451	EPI_ISL_8529451
EPI_ISL_8529458	EPI_ISL_8529458
EPI_ISL_8529461	EPI_ISL_8529462
EPI_ISL_8529466	EPI_ISL_8529466
EPI_ISL_8529471	EPI_ISL_8529471
EPI_ISL_8529477	EPI_ISL_8529477
EPI_ISL_8529479	EPI_ISL_8529479
EPI_ISL_8529501	EPI_ISL_8529501
EPI_ISL_8529506	EPI_ISL_8529506
EPI_ISL_8529512	EPI_ISL_8529512
EPI_ISL_8529518	EPI_ISL_8529519
EPI_ISL_8529523	EPI_ISL_8529525
EPI_ISL_8529527	EPI_ISL_8529529
EPI_ISL_8529540	EPI_ISL_8529540
EPI_ISL_8529543	EPI_ISL_8529543
EPI_ISL_8529562	EPI_ISL_8529563
EPI_ISL_8529567	EPI_ISL_8529567
EPI_ISL_8529569	EPI_ISL_8529569
EPI_ISL_8529579	EPI_ISL_8529580
EPI_ISL_8529584	EPI_ISL_8529584
EPI_ISL_8529587	EPI_ISL_8529587
EPI_ISL_8529591	EPI_ISL_8529591
EPI_ISL_8529598	EPI_ISL_8529598
EPI_ISL_8529620	EPI_ISL_8529620
EPI_ISL_8529622	EPI_ISL_8529622
EPI_ISL_8529634	EPI_ISL_8529635
EPI_ISL_8529647	EPI_ISL_8529647
EPI_ISL_8529659	EPI_ISL_8529659
EPI_ISL_8529673	EPI_ISL_8529673
EPI_ISL_8529675	EPI_ISL_8529675
EPI_ISL_8529680	EPI_ISL_8529680
EPI_ISL_8529688	EPI_ISL_8529688
EPI_ISL_8529694	EPI_ISL_8529694
EPI_ISL_8529702	EPI_ISL_8529702
EPI_ISL_8529708	EPI_ISL_8529709
EPI_ISL_8529711	EPI_ISL_8529711
EPI_ISL_8529718	EPI_ISL_8529718
EPI_ISL_8529726	EPI_ISL_8529727
EPI_ISL_8529733	EPI_ISL_8529733
EPI_ISL_8529735	EPI_ISL_8529736
EPI_ISL_8529749	EPI_ISL_8529749
EPI_ISL_8529754	EPI_ISL_8529754
EPI_ISL_8529784	EPI_ISL_8529784
EPI_ISL_8529806	EPI_ISL_8529806
EPI_ISL_8529815	EPI_ISL_8529815
EPI_ISL_8529817	EPI_ISL_8529817
EPI_ISL_8529820	EPI_ISL_8529820
EPI_ISL_8529846	EPI_ISL_8529846
EPI_ISL_8529875	EPI_ISL_8529875
EPI_ISL_8529878	EPI_ISL_8529878
EPI_ISL_8529889	EPI_ISL_8529889
EPI_ISL_8529891	EPI_ISL_8529891
EPI_ISL_8529893	EPI_ISL_8529893
EPI_ISL_8529897	EPI_ISL_8529897
EPI_ISL_8529904	EPI_ISL_8529905
EPI_ISL_8529907	EPI_ISL_8529907
EPI_ISL_8529911	EPI_ISL_8529911
EPI_ISL_8529918	EPI_ISL_8529918
EPI_ISL_8529922	EPI_ISL_8529922
EPI_ISL_8529930	EPI_ISL_8529930
EPI_ISL_8529943	EPI_ISL_8529943
EPI_ISL_8529955	EPI_ISL_8529955
EPI_ISL_8529989	EPI_ISL_8529989
EPI_ISL_8529991	EPI_ISL_8529991
EPI_ISL_8529998	EPI_ISL_8529998
EPI_ISL_8530000	EPI_ISL_8530000
EPI_ISL_8530002	EPI_ISL_8530002
EPI_ISL_8530017	EPI_ISL_8530017
EPI_ISL_8530020	EPI_ISL_8530020
EPI_ISL_8530022	EPI_ISL_8530022
EPI_ISL_8530025	EPI_ISL_8530025
EPI_ISL_8530035	EPI_ISL_8530035
EPI_ISL_8530041	EPI_ISL_8530042
EPI_ISL_8530045	EPI_ISL_8530045
EPI_ISL_8530063	EPI_ISL_8530064
EPI_ISL_8530069	EPI_ISL_8530069
EPI_ISL_8533328	EPI_ISL_8533328
EPI_ISL_8533337	EPI_ISL_8533338
EPI_ISL_8533359	EPI_ISL_8533359
EPI_ISL_8538550	EPI_ISL_8538550
EPI_ISL_8539753	EPI_ISL_8539753
EPI_ISL_8539761	EPI_ISL_8539761
EPI_ISL_8539773	EPI_ISL_8539773
EPI_ISL_8539784	EPI_ISL_8539784
EPI_ISL_8539787	EPI_ISL_8539787
EPI_ISL_8539864	EPI_ISL_8539864
EPI_ISL_8539916	EPI_ISL_8539916
EPI_ISL_8540327	EPI_ISL_8540328
EPI_ISL_8543197	EPI_ISL_8543197
EPI_ISL_8543200	EPI_ISL_8543200
EPI_ISL_8543202	EPI_ISL_8543202
EPI_ISL_8543208	EPI_ISL_8543208
EPI_ISL_8543243	EPI_ISL_8543243
EPI_ISL_8543245	EPI_ISL_8543245
EPI_ISL_8543599	EPI_ISL_8543599
EPI_ISL_8544443	EPI_ISL_8544458
EPI_ISL_8544463	EPI_ISL_8544475
EPI_ISL_8546646	EPI_ISL_8546647
EPI_ISL_8547008	EPI_ISL_8547008
EPI_ISL_8547156	EPI_ISL_8547156
EPI_ISL_8547703	EPI_ISL_8547703
EPI_ISL_8547714	EPI_ISL_8547714
EPI_ISL_8547723	EPI_ISL_8547724
EPI_ISL_8547736	EPI_ISL_8547736
EPI_ISL_8547746	EPI_ISL_8547746
EPI_ISL_8547858	EPI_ISL_8547858
EPI_ISL_8547987	EPI_ISL_8547987
EPI_ISL_8548249	EPI_ISL_8548249
EPI_ISL_8548251	EPI_ISL_8548253
EPI_ISL_8548261	EPI_ISL_8548261
EPI_ISL_8548264	EPI_ISL_8548264
EPI_ISL_8552074	EPI_ISL_8552076
EPI_ISL_8552084	EPI_ISL_8552084
EPI_ISL_8552086	EPI_ISL_8552086
EPI_ISL_8552090	EPI_ISL_8552090
EPI_ISL_8552098	EPI_ISL_8552098
EPI_ISL_8553407	EPI_ISL_8553407
EPI_ISL_8554348	EPI_ISL_8554348
EPI_ISL_8555368	EPI_ISL_8555369
EPI_ISL_8555439	EPI_ISL_8555441
EPI_ISL_8555536	EPI_ISL_8555537
EPI_ISL_8556454	EPI_ISL_8556454
EPI_ISL_8556456	EPI_ISL_8556456
EPI_ISL_8556458	EPI_ISL_8556458
EPI_ISL_8556473	EPI_ISL_8556473
EPI_ISL_8556502	EPI_ISL_8556502
EPI_ISL_8557382	EPI_ISL_8557382
EPI_ISL_8559646	EPI_ISL_8559646
EPI_ISL_8559900	EPI_ISL_8559900
EPI_ISL_8560013	EPI_ISL_8560013
EPI_ISL_8560180	EPI_ISL_8560180
EPI_ISL_8560294	EPI_ISL_8560294
EPI_ISL_8560301	EPI_ISL_8560301
EPI_ISL_8560339	EPI_ISL_8560340
EPI_ISL_8560342	EPI_ISL_8560342
EPI_ISL_8560357	EPI_ISL_8560357
[truncated: 29,281 more rows]

## Sheet: S4_variation
position	ref	alt	count	percentage	type
4	.	C	5	0.000520835	ins
4	A	C	6	0.000625002	snp
4	A	G	15	0.0015625	snp
4	A	T	67	0.00697919	snp
5	.	C	1	0.000104167	ins
5	.	T	8	0.000833336	ins
5	A	C	4	0.000416668	snp
5	A	G	3	0.000312501	snp
5	A	T	7	0.000729169	snp
6	.	T	1	0.000104167	ins
6	A	C	4	0.000416668	snp
6	A	G	1	0.000104167	snp
6	A	T	8	0.000833336	snp
7	.	C	1	0.000104167	ins
7	.	G	1	0.000104167	ins
7	G	.	6	0.000625002	del
7	G	A	10	0.00104167	snp
7	G	C	9	0.000937503	snp
7	G	T	21	0.00218751	snp
8	.	A	1	0.000104167	ins
8	G	.	1	0.000104167	del
8	G	A	9	0.000937503	snp
8	G	C	9	0.000937503	snp
8	G	T	19	0.00197917	snp
9	.	C	1	0.000104167	ins
9	.	G	1	0.000104167	ins
9	T	.	9	0.000937503	del
9	T	A	4	0.000416668	snp
9	T	C	10	0.00104167	snp
9	T	G	6	0.000625002	snp
10	.	A	2	0.000208334	ins
10	.	C	4	0.000416668	ins
10	.	G	1	0.000104167	ins
10	T	.	5	0.000520835	del
10	T	A	272	0.0283334	snp
10	T	C	5	0.000520835	snp
10	T	G	33	0.00343751	snp
11	.	A	2	0.000208334	ins
11	.	C	3	0.000312501	ins
11	.	G	141	0.0146875	ins
11	T	.	6	0.000625002	del
11	T	A	31	0.00322918	snp
11	T	C	51	0.00531252	snp
11	T	G	4	0.000416668	snp
12	.	T	4	0.000416668	ins
12	A	.	22	0.00229167	del
12	A	C	65	0.00677085	snp
12	A	G	79	0.00822919	snp
12	A	T	243	0.0253126	snp
13	.	C	1	0.000104167	ins
13	.	G	1	0.000104167	ins
13	T	A	314	0.0327084	snp
13	T	C	463	0.0482293	snp
13	T	G	1	0.000104167	snp
14	.	C	3089	0.321772	ins
14	A	.	2	0.000208334	del
14	A	C	20	0.00208334	snp
14	A	G	69	0.00718752	snp
14	A	T	34	0.00354168	snp
15	.	G	7	0.000729169	ins
15	C	.	4	0.000416668	del
15	C	A	10	0.00104167	snp
15	C	G	4	0.000416668	snp
15	C	T	7	0.000729169	snp
16	.	A	2	0.000208334	ins
16	.	T	6	0.000625002	ins
16	C	A	22	0.00229167	snp
16	C	G	7	0.000729169	snp
16	C	T	12	0.00125	snp
17	.	A	2	0.000208334	ins
17	.	C	1	0.000104167	ins
17	T	.	2	0.000208334	del
17	T	A	18	0.00187501	snp
17	T	C	39	0.00406251	snp
17	T	G	3	0.000312501	snp
18	.	C	8	0.000833336	ins
18	T	.	2	0.000208334	del
18	T	A	8	0.000833336	snp
18	T	C	90	0.00937503	snp
18	T	G	126	0.013125	snp
19	.	A	2	0.000208334	ins
19	.	G	2	0.000208334	ins
19	C	.	16	0.00166667	del
19	C	A	7	0.000729169	snp
19	C	G	110	0.0114584	snp
19	C	T	424	0.0441668	snp
20	.	G	1	0.000104167	ins
20	.	T	3	0.000312501	ins
20	C	.	4	0.000416668	del
20	C	A	7	0.000729169	snp
20	C	G	64	0.00666669	snp
20	C	T	40	0.00416668	snp
21	.	A	4	0.000416668	ins
21	.	C	1	0.000104167	ins
21	.	G	8	0.000833336	ins
21	.	T	6	0.000625002	ins
21	C	.	1	0.000104167	del
21	C	A	63	0.00656252	snp
21	C	G	9	0.000937503	snp
21	C	T	1183	0.12323	snp
22	.	C	60	0.00625002	ins
22	.	G	2	0.000208334	ins
22	.	T	1	0.000104167	ins
22	A	.	12	0.00125	del
22	A	C	210	0.0218751	snp
22	A	G	34	0.00354168	snp
22	A	T	93	0.00968753	snp
23	.	A	4	0.000416668	ins
23	.	C	3	0.000312501	ins
23	.	G	1	0.000104167	ins
23	.	T	3	0.000312501	ins
23	G	.	11	0.00114584	del
23	G	A	11	0.00114584	snp
23	G	C	47	0.00489585	snp
23	G	T	49	0.00510418	snp
24	.	C	1	0.000104167	ins
24	G	.	8	0.000833336	del
24	G	A	22	0.00229167	snp
24	G	C	76	0.00791669	snp
24	G	T	27	0.00281251	snp
25	T	.	17	0.00177084	del
25	T	A	17	0.00177084	snp
25	T	C	64	0.00666669	snp
25	T	G	52	0.00541668	snp
26	.	A	3	0.000312501	ins
26	.	C	2	0.000208334	ins
26	.	G	9	0.000937503	ins
26	.	T	3	0.000312501	ins
26	A	.	112	0.0116667	del
26	A	C	72	0.00750002	snp
26	A	G	35	0.00364584	snp
26	A	T	61	0.00635419	snp
27	.	C	2	0.000208334	ins
27	.	G	2	0.000208334	ins
27	.	T	2	0.000208334	ins
27	A	.	3	0.000312501	del
27	A	C	48	0.00500002	snp
27	A	G	104	0.0108334	snp
27	A	T	32	0.00333334	snp
28	.	A	1	0.000104167	ins
28	.	T	1	0.000104167	ins
28	C	.	9	0.000937503	del
28	C	A	14	0.00145834	snp
28	C	G	20	0.00208334	snp
28	C	T	291	0.0303126	snp
29	.	C	144	0.015	ins
29	.	T	3	0.000312501	ins
29	A	.	15	0.0015625	del
29	A	C	24	0.00250001	snp
29	A	G	40	0.00416668	snp
29	A	T	40	0.00416668	snp
30	.	A	4	0.000416668	ins
30	.	C	61	0.00635419	ins
30	.	G	47	0.00489585	ins
30	.	T	3	0.000312501	ins
30	A	.	9	0.000937503	del
30	A	C	261	0.0271876	snp
30	A	G	84	0.00875003	snp
30	A	T	158	0.0164584	snp
31	.	T	2	0.000208334	ins
31	A	C	5	0.000520835	snp
31	A	G	9	0.000937503	snp
31	A	T	100	0.0104167	snp
32	.	G	2	0.000208334	ins
32	.	T	1	0.000104167	ins
32	C	.	2	0.000208334	del
32	C	A	5	0.000520835	snp
32	C	G	3	0.000312501	snp
32	C	T	31	0.00322918	snp
33	.	A	1	0.000104167	ins
33	.	G	1	0.000104167	ins
33	.	T	1	0.000104167	ins
33	C	.	9	0.000937503	del
33	C	A	10	0.00104167	snp
33	C	G	5	0.000520835	snp
33	C	T	40	0.00416668	snp
34	.	G	1	0.000104167	ins
34	.	T	1	0.000104167	ins
34	A	.	13	0.00135417	del
34	A	C	5	0.000520835	snp
34	A	G	13	0.00135417	snp
34	A	T	146	0.0152084	snp
35	.	C	4	0.000416668	ins
35	.	G	1	0.000104167	ins
35	A	C	5	0.000520835	snp
35	A	G	7	0.000729169	snp
35	A	T	148	0.0154167	snp
36	.	T	2	0.000208334	ins
36	C	A	6	0.000625002	snp
36	C	G	5	0.000520835	snp
36	C	T	501	0.0521877	snp
37	C	A	51	0.00531252	snp
37	C	G	5	0.000520835	snp
37	C	T	134	0.0139584	snp
38	.	T	2	0.000208334	ins
38	A	C	2	0.000208334	snp
38	A	G	3	0.000312501	snp
38	A	T	13	0.00135417	snp
39	.	C	2	0.000208334	ins
39	.	T	1	0.000104167	ins
39	A	C	2	0.000208334	snp
39	A	G	7	0.000729169	snp
39	A	T	5	0.000520835	snp
40	.	T	1	0.000104167	ins
40	C	.	2	0.000208334	del
40	C	A	13	0.00135417	snp
40	C	G	3	0.000312501	snp
40	C	T	38	0.00395835	snp
41	.	C	2	0.000208334	ins
41	T	.	10	0.00104167	del
41	T	A	50	0.00520835	snp
41	T	C	25	0.00260417	snp
41	T	G	3	0.000312501	snp
42	.	A	3	0.000312501	ins
42	.	C	2	0.000208334	ins
42	.	T	7	0.000729169	ins
42	T	.	1	0.000104167	del
42	T	A	11	0.00114584	snp
42	T	C	27	0.00281251	snp
42	T	G	2	0.000208334	snp
43	T	A	2	0.000208334	snp
43	T	C	40	0.00416668	snp
43	T	G	2	0.000208334	snp
44	C	.	1	0.000104167	del
44	C	A	2	0.000208334	snp
44	C	G	1	0.000104167	snp
44	C	T	281	0.0292709	snp
45	G	.	1	0.000104167	del
45	G	A	17	0.00177084	snp
45	G	C	2	0.000208334	snp
45	G	T	28	0.00291668	snp
46	A	G	2	0.000208334	snp
46	A	T	1	0.000104167	snp
47	T	A	1	0.000104167	snp
47	T	C	4	0.000416668	snp
47	T	G	1	0.000104167	snp
48	C	.	1	0.000104167	del
48	C	A	5	0.000520835	snp
48	C	T	91	0.0094792	snp
49	T	.	5	0.000520835	del
49	T	A	1	0.000104167	snp
49	T	C	12	0.00125	snp
49	T	G	2	0.000208334	snp
50	C	.	1	0.000104167	del
50	C	A	2	0.000208334	snp
50	C	G	1	0.000104167	snp
50	C	T	35	0.00364584	snp
51	T	.	1	0.000104167	del
51	T	C	1	0.000104167	snp
51	T	G	1	0.000104167	snp
52	.	A	1	0.000104167	ins
52	T	A	1	0.000104167	snp
52	T	C	3	0.000312501	snp
53	G	A	1	0.000104167	snp
53	G	C	1	0.000104167	snp
53	G	T	1	0.000104167	snp
54	.	C	1	0.000104167	ins
54	T	.	1	0.000104167	del
54	T	A	1	0.000104167	snp
54	T	C	21	0.00218751	snp
55	A	C	3	0.000312501	snp
55	A	G	5	0.000520835	snp
55	A	T	1	0.000104167	snp
56	G	A	1	0.000104167	snp
56	G	C	2	0.000208334	snp
56	G	T	3	0.000312501	snp
57	A	G	52	0.00541668	snp
57	A	T	1	0.000104167	snp
58	T	C	2	0.000208334	snp
58	T	G	1	0.000104167	snp
59	.	T	1	0.000104167	ins
59	C	G	2	0.000208334	snp
59	C	T	27	0.00281251	snp
60	T	.	1	0.000104167	del
60	T	A	1	0.000104167	snp
60	T	C	23	0.00239584	snp
61	G	.	3	0.000312501	del
61	G	A	284	0.0295834	snp
61	G	T	1394	0.145209	snp
62	T	.	3	0.000312501	del
62	T	A	2	0.000208334	snp
62	T	C	16	0.00166667	snp
63	T	.	3	0.000312501	del
63	T	A	5	0.000520835	snp
63	T	C	44	0.00458335	snp
63	T	G	2	0.000208334	snp
64	C	.	3	0.000312501	del
64	C	A	8	0.000833336	snp
64	C	G	3	0.000312501	snp
64	C	T	283	0.0294793	snp
65	T	.	2	0.000208334	del
65	T	A	8	0.000833336	snp
65	T	C	28	0.00291668	snp
65	T	G	2	0.000208334	snp
66	C	.	2	0.000208334	del
66	C	A	334	0.0347918	snp
66	C	G	3	0.000312501	snp
66	C	T	3691	0.38448	snp
67	T	.	1	0.000104167	del
67	T	A	3	0.000312501	snp
67	T	C	13	0.00135417	snp
68	A	.	2	0.000208334	del
68	A	C	3	0.000312501	snp
68	A	G	5	0.000520835	snp
68	A	T	12	0.00125	snp
69	A	G	8	0.000833336	snp
69	A	T	5	0.000520835	snp
70	A	C	7	0.000729169	snp
70	A	G	1	0.000104167	snp
71	C	A	3	0.000312501	snp
71	C	T	7	0.000729169	snp
72	G	.	1	0.000104167	del
72	G	A	2	0.000208334	snp
72	G	C	1	0.000104167	snp
72	G	T	2	0.000208334	snp
73	A	.	1	0.000104167	del
73	A	G	1	0.000104167	snp
73	A	T	2	0.000208334	snp
74	.	C	1	0.000104167	ins
74	.	G	1	0.000104167	ins
74	A	.	1	0.000104167	del
74	A	G	3	0.000312501	snp
75	.	A	7	0.000729169	ins
75	.	C	1	0.000104167	ins
75	.	G	1	0.000104167	ins
75	.	T	2	0.000208334	ins
75	C	.	1	0.000104167	del
75	C	T	21	0.00218751	snp
76	.	A	19	0.00197917	ins
76	.	C	1	0.000104167	ins
76	.	G	1	0.000104167	ins
76	.	T	9	0.000937503	ins
76	T	.	8	0.000833336	del
76	T	A	21	0.00218751	snp
76	T	C	3	0.000312501	snp
76	T	G	1	0.000104167	snp
77	.	A	4	0.000416668	ins
77	.	C	3	0.000312501	ins
77	.	G	3	0.000312501	ins
77	.	T	6	0.000625002	ins
77	T	.	11	0.00114584	del
77	T	A	7	0.000729169	snp
77	T	C	17	0.00177084	snp
78	.	A	1	0.000104167	ins
78	T	.	4	0.000416668	del
78	T	A	10	0.00104167	snp
78	T	C	12	0.00125	snp
78	T	G	35	0.00364584	snp
79	A	.	3	0.000312501	del
79	A	C	2	0.000208334	snp
79	A	G	41	0.00427085	snp
79	A	T	3	0.000312501	snp
80	A	.	3	0.000312501	del
80	A	C	1	0.000104167	snp
80	A	G	8	0.000833336	snp
80	A	T	9	0.000937503	snp
81	.	A	1	0.000104167	ins
81	A	.	5	0.000520835	del
81	A	C	9	0.000937503	snp
81	A	G	14	0.00145834	snp
81	A	T	9	0.000937503	snp
82	A	.	3	0.000312501	del
82	A	C	4	0.000416668	snp
82	A	G	81	0.00843753	snp
82	A	T	14	0.00145834	snp
83	T	.	3	0.000312501	del
83	T	A	4	0.000416668	snp
83	T	C	69	0.00718752	snp
83	T	G	11	0.00114584	snp
84	C	.	1	0.000104167	del
84	C	T	1745	0.181771	snp
85	T	.	1	0.000104167	del
85	T	A	1	0.000104167	snp
85	T	C	5	0.000520835	snp
85	T	G	2	0.000208334	snp
86	G	A	9	0.000937503	snp
86	G	C	3	0.000312501	snp
86	G	T	5	0.000520835	snp
87	T	A	1	0.000104167	snp
87	T	C	26	0.00270834	snp
87	T	G	5	0.000520835	snp
88	G	A	12	0.00125	snp
88	G	C	3	0.000312501	snp
88	G	T	31	0.00322918	snp
89	T	A	1	0.000104167	snp
89	T	C	10	0.00104167	snp
89	T	G	2	0.000208334	snp
90	G	.	4	0.000416668	del
90	G	A	37	0.00385418	snp
90	G	C	1	0.000104167	snp
90	G	T	26	0.00270834	snp
91	G	.	1	0.000104167	del
91	G	A	91	0.0094792	snp
91	G	C	2	0.000208334	snp
91	G	T	144	0.015	snp
92	.	T	1	0.000104167	ins
92	C	.	1	0.000104167	del
92	C	A	9	0.000937503	snp
92	C	G	1	0.000104167	snp
92	C	T	326	0.0339584	snp
93	T	.	3	0.000312501	del
93	T	A	5	0.000520835	snp
93	T	C	26	0.00270834	snp
94	.	A	2	0.000208334	ins
94	.	T	2	0.000208334	ins
94	G	.	3	0.000312501	del
94	G	A	36	0.00375001	snp
94	G	C	1	0.000104167	snp
94	G	T	187	0.0194792	snp
95	T	C	47	0.00489585	snp
95	T	G	34	0.00354168	snp
96	C	A	5	0.000520835	snp
96	C	G	4	0.000416668	snp
96	C	T	259	0.0269793	snp
97	A	C	5	0.000520835	snp
97	A	G	23	0.00239584	snp
97	A	T	6	0.000625002	snp
98	C	.	2	0.000208334	del
98	C	A	9	0.000937503	snp
98	C	T	187	0.0194792	snp
99	T	A	2	0.000208334	snp
99	T	C	348	0.0362501	snp
99	T	G	5	0.000520835	snp
100	C	A	15	0.0015625	snp
100	C	G	1	0.000104167	snp
100	C	T	4869	0.507189	snp
101	G	A	231	0.0240626	snp
101	G	C	4	0.000416668	snp
101	G	T	91	0.0094792	snp
102	G	A	65	0.00677085	snp
102	G	T	11	0.00114584	snp
103	C	A	1	0.000104167	snp
103	C	T	319	0.0332293	snp
104	T	A	1	0.000104167	snp
104	T	C	10	0.00104167	snp
105	G	A	14	0.00145834	snp
105	G	C	2	0.000208334	snp
105	G	T	709	0.0738544	snp
106	C	A	10	0.00104167	snp
106	C	G	1	0.000104167	snp
106	C	T	2454	0.255626	snp
107	A	C	2	0.000208334	snp
107	A	G	15	0.0015625	snp
107	A	T	5	0.000520835	snp
108	T	A	8	0.000833336	snp
108	T	C	19	0.00197917	snp
108	T	G	3	0.000312501	snp
109	G	A	7	0.000729169	snp
109	G	C	1	0.000104167	snp
109	G	T	8	0.000833336	snp
110	C	A	1	0.000104167	snp
110	C	G	1	0.000104167	snp
110	C	T	207	0.0215626	snp
111	T	A	4	0.000416668	snp
111	T	C	6	0.000625002	snp
111	T	G	2	0.000208334	snp
112	T	A	1	0.000104167	snp
112	T	C	6	0.000625002	snp
112	T	G	3	0.000312501	snp
113	A	G	27	0.00281251	snp
113	A	T	1	0.000104167	snp
114	G	.	1	0.000104167	del
114	G	A	8	0.000833336	snp
114	G	T	5	0.000520835	snp
115	T	.	1	0.000104167	del
115	T	C	7	0.000729169	snp
115	T	G	3	0.000312501	snp
116	G	.	1	0.000104167	del
116	G	A	10	0.00104167	snp
116	G	T	1	0.000104167	snp
117	C	.	1	0.000104167	del
117	C	A	1	0.000104167	snp
117	C	T	136	0.0141667	snp
118	A	.	1	0.000104167	del
118	A	C	26	0.00270834	snp
118	A	G	48	0.00500002	snp
118	A	T	24	0.00250001	snp
119	C	.	1	0.000104167	del
119	C	A	64	0.00666669	snp
119	C	G	1	0.000104167	snp
119	C	T	212	0.0220834	snp
120	T	A	1	0.000104167	snp
120	T	C	32	0.00333334	snp
120	T	G	8	0.000833336	snp
121	C	T	243	0.0253126	snp
122	A	G	45	0.00468751	snp
122	A	T	2	0.000208334	snp
123	C	A	7	0.000729169	snp
123	C	T	76	0.00791669	snp
124	G	A	101	0.0105209	snp
124	G	T	33	0.00343751	snp
125	C	T	64	0.00666669	snp
126	A	C	1	0.000104167	snp
126	A	G	32	0.00333334	snp
126	A	T	151	0.0157292	snp
127	G	A	8	0.000833336	snp
127	G	C	2	0.000208334	snp
127	G	T	362	0.0377085	snp
128	T	C	12	0.00125	snp
128	T	G	20	0.00208334	snp
129	A	C	2	0.000208334	snp
129	A	G	67	0.00697919	snp
130	T	C	24	0.00250001	snp
131	.	A	1	0.000104167	ins
132	A	C	2	0.000208334	snp
132	A	G	27	0.00281251	snp
133	T	C	19	0.00197917	snp
133	T	G	2	0.000208334	snp
134	T	C	26	0.00270834	snp
135	A	.	2	0.000208334	del
135	A	G	3	0.000312501	snp
135	A	T	2	0.000208334	snp
136	.	A	6	0.000625002	ins
136	.	C	1	0.000104167	ins
136	.	T	6	0.000625002	ins
136	A	.	4	0.000416668	del
136	A	C	9	0.000937503	snp
136	A	G	67	0.00697919	snp
136	A	T	3	0.000312501	snp
137	T	.	4	0.000416668	del
137	T	A	8	0.000833336	snp
137	T	C	138	0.014375	snp
138	A	.	6	0.000625002	del
138	A	G	2	0.000208334	snp
138	A	T	6	0.000625002	snp
139	A	C	3	0.000312501	snp
139	A	G	20	0.00208334	snp
140	C	A	10	0.00104167	snp
140	C	G	8	0.000833336	snp
140	C	T	1764	0.183751	snp
141	T	A	1	0.000104167	snp
141	T	C	77	0.00802086	snp
142	A	C	7	0.000729169	snp
142	A	G	11	0.00114584	snp
142	A	T	9	0.000937503	snp
143	A	.	1	0.000104167	del
143	A	C	13	0.00135417	snp
143	A	G	801	0.0834378	snp
143	A	T	48	0.00500002	snp
144	T	.	2	0.000208334	del
144	T	A	1	0.000104167	snp
144	T	C	16	0.00166667	snp
144	T	G	7	0.000729169	snp
145	T	.	2	0.000208334	del
145	T	A	21	0.00218751	snp
145	T	C	178	0.0185417	snp
146	A	C	1	0.000104167	snp
146	A	G	38	0.00395835	snp
147	C	A	1	0.000104167	snp
147	C	T	762	0.0793752	snp
148	T	A	6	0.000625002	snp
148	T	C	7	0.000729169	snp
148	T	G	1	0.000104167	snp
149	G	A	8	0.000833336	snp
149	G	C	3	0.000312501	snp
149	G	T	91	0.0094792	snp
150	T	C	10	0.00104167	snp
151	C	A	4	0.000416668	snp
151	C	G	1	0.000104167	snp
151	C	T	176	0.0183334	snp
152	G	A	87	0.00906253	snp
152	G	T	5	0.000520835	snp
153	T	C	42	0.00437501	snp
153	T	G	4	0.000416668	snp
154	T	A	1	0.000104167	snp
154	T	C	8	0.000833336	snp
154	T	G	3	0.000312501	snp
155	G	A	57	0.00593752	snp
155	G	T	4	0.000416668	snp
156	A	C	3	0.000312501	snp
156	A	G	72	0.00750002	snp
156	A	T	39	0.00406251	snp
157	C	A	8	0.000833336	snp
157	C	G	3	0.000312501	snp
157	C	T	148	0.0154167	snp
158	A	C	2	0.000208334	snp
158	A	G	134	0.0139584	snp
158	A	T	3	0.000312501	snp
159	G	A	27	0.00281251	snp
159	G	T	1	0.000104167	snp
160	G	A	242	0.0252084	snp
160	G	C	2	0.000208334	snp
160	G	T	529	0.0551043	snp
161	A	G	294	0.0306251	snp
161	A	T	4	0.000416668	snp
162	C	A	15	0.0015625	snp
162	C	T	730	0.0760419	snp
163	A	C	8	0.000833336	snp
163	A	G	42	0.00437501	snp
163	A	T	3	0.000312501	snp
164	C	G	1	0.000104167	snp
164	C	T	1	0.000104167	snp
165	G	A	90	0.00937503	snp
165	G	C	2	0.000208334	snp
165	G	T	57	0.00593752	snp
166	A	C	2	0.000208334	snp
166	A	G	4	0.000416668	snp
167	G	A	14	0.00145834	snp
167	G	C	14	0.00145834	snp
167	G	T	147	0.0153125	snp
168	T	A	11	0.00114584	snp
168	T	C	42	0.00437501	snp
169	A	G	62	0.00645835	snp
169	A	T	8	0.000833336	snp
170	A	C	5	0.000520835	snp
170	A	G	13	0.00135417	snp
171	C	A	16	0.00166667	snp
171	C	T	196	0.0204167	snp
172	T	A	9	0.000937503	snp
172	T	C	133	0.0138542	snp
172	T	G	3	0.000312501	snp
173	C	A	3	0.000312501	snp
173	C	G	1	0.000104167	snp
173	C	T	192	0.0200001	snp
174	G	A	418	0.0435418	snp
174	G	C	303	0.0315626	snp
174	G	T	8941	0.931357	snp
175	T	C	88	0.0091667	snp
175	T	G	28	0.00291668	snp
176	C	A	7	0.000729169	snp
176	C	G	1	0.000104167	snp
176	C	T	266	0.0277084	snp
177	T	A	25	0.00260417	snp
177	T	C	60	0.00625002	snp
177	T	G	10	0.00104167	snp
178	.	C	1	0.000104167	ins
178	A	G	62	0.00645835	snp
178	A	T	90	0.00937503	snp
179	T	A	1	0.000104167	snp
179	T	C	50	0.00520835	snp
179	T	G	106	0.0110417	snp
180	C	A	5	0.000520835	snp
180	C	T	947	0.0986461	snp
181	T	.	1	0.000104167	del
181	T	A	1	0.000104167	snp
181	T	C	49	0.00510418	snp
181	T	G	11	0.00114584	snp
182	T	A	2	0.000208334	snp
182	T	C	14	0.00145834	snp
182	T	G	16	0.00166667	snp
183	C	G	1	0.000104167	snp
183	C	T	305	0.0317709	snp
184	T	A	9	0.000937503	snp
184	T	C	6	0.000625002	snp
184	T	G	15	0.0015625	snp
185	G	A	32	0.00333334	snp
185	G	C	1	0.000104167	snp
185	G	T	217	0.0226042	snp
186	C	A	95	0.00989586	snp
186	C	G	22	0.00229167	snp
186	C	T	2242	0.233542	snp
187	A	C	3	0.000312501	snp
187	A	G	562	0.0585418	snp
187	A	T	147	0.0153125	snp
188	G	.	1	0.000104167	del
188	G	A	461	0.048021	snp
188	G	C	5	0.000520835	snp
188	G	T	26	0.00270834	snp
189	G	A	1511	0.157396	snp
189	G	T	45	0.00468751	snp
190	C	G	6	0.000625002	snp
190	C	T	343	0.0357293	snp
191	T	A	81	0.00843753	snp
191	T	C	60	0.00625002	snp
191	T	G	4	0.000416668	snp
192	G	A	169	0.0176042	snp
192	G	T	19	0.00197917	snp
193	C	A	5	0.000520835	snp
193	C	G	38	0.00395835	snp
193	C	T	192	0.0200001	snp
194	T	A	8	0.000833336	snp
194	T	C	21	0.00218751	snp
194	T	G	3	0.000312501	snp
195	T	.	2	0.000208334	del
195	T	C	56	0.00583335	snp
196	A	.	13	0.00135417	del
196	A	G	19	0.00197917	snp
197	C	.	29	0.00302084	del
197	C	A	3	0.000312501	snp
197	C	G	2	0.000208334	snp
197	C	T	20	0.00208334	snp
198	G	.	54	0.00562502	del
198	G	A	105	0.0109375	snp
198	G	T	103	0.0107292	snp
199	G	.	33	0.00343751	del
199	G	A	92	0.00958336	snp
199	G	T	1601	0.166771	snp
200	T	.	34	0.00354168	del
200	T	C	28	0.00291668	snp
200	T	G	1	0.000104167	snp
201	.	T	4	0.000416668	ins
201	T	.	34	0.00354168	del
201	T	A	161	0.0167709	snp
201	T	C	3391	0.35323	snp
201	T	G	17	0.00177084	snp
202	.	G	1	0.000104167	ins
202	T	.	39	0.00406251	del
202	T	A	3	0.000312501	snp
202	T	C	71	0.00739586	snp
202	T	G	16	0.00166667	snp
203	C	.	125	0.0130209	del
203	C	A	42	0.00437501	snp
203	C	G	1	0.000104167	snp
203	C	T	12482	1.30021	snp
204	G	.	78	0.00812503	del
204	G	A	408	0.0425001	snp
204	G	C	40	0.00416668	snp
204	G	T	41282	4.30022	snp
205	T	.	73	0.00760419	del
205	T	A	1	0.000104167	snp
205	T	C	79	0.00822919	snp
205	T	G	6	0.000625002	snp
206	C	.	21	0.00218751	del
206	C	A	4	0.000416668	snp
206	C	T	123	0.0128125	snp
207	C	.	21	0.00218751	del
207	C	A	15	0.0015625	snp
207	C	T	353	0.0367709	snp
208	G	.	20	0.00208334	del
208	G	A	18	0.00187501	snp
208	G	T	179	0.0186459	snp
209	T	.	17	0.00177084	del
209	T	A	38	0.00395835	snp
209	T	C	40	0.00416668	snp
209	T	G	6	0.000625002	snp
210	G	.	3	0.000312501	del
210	G	A	64	0.00666669	snp
210	G	C	5	0.000520835	snp
210	G	T	47956	4.99543	snp
211	T	.	1	0.000104167	del
211	T	A	1	0.000104167	snp
211	T	C	71	0.00739586	snp
212	T	A	31	0.00322918	snp
212	T	C	19	0.00197917	snp
213	G	A	137	0.0142709	snp
213	G	T	124	0.0129167	snp
214	C	A	3	0.000312501	snp
214	C	G	1	0.000104167	snp
214	C	T	394	0.0410418	snp
215	A	C	31	0.00322918	snp
215	A	G	24	0.00250001	snp
215	A	T	141	0.0146875	snp
216	G	A	94	0.0097917	snp
216	G	T	47	0.00489585	snp
217	C	A	2	0.000208334	snp
217	C	T	90	0.00937503	snp
218	C	A	2	0.000208334	snp
218	C	G	1	0.000104167	snp
218	C	T	288	0.0300001	snp
219	G	.	1	0.000104167	del
219	G	A	242	0.0252084	snp
219	G	C	54	0.00562502	snp
219	G	T	1244	0.129584	snp
220	A	C	5	0.000520835	snp
220	A	G	72	0.00750002	snp
220	A	T	26	0.00270834	snp
221	T	.	8	0.000833336	del
221	T	A	1	0.000104167	snp
221	T	C	294	0.0306251	snp
221	T	G	1	0.000104167	snp
222	C	.	452	0.0470835	del
222	C	A	17	0.00177084	snp
222	C	G	24	0.00250001	snp
222	C	T	23521	2.45011	snp
223	A	.	18	0.00187501	del
223	A	C	16	0.00166667	snp
223	A	G	15	0.0015625	snp
223	A	T	349	0.0363543	snp
224	T	.	7	0.000729169	del
224	T	A	27	0.00281251	snp
224	T	C	333	0.0346876	snp
224	T	G	4	0.000416668	snp
225	C	.	7	0.000729169	del
225	C	A	5	0.000520835	snp
225	C	T	133	0.0138542	snp
226	A	G	1	0.000104167	snp
226	A	T	5	0.000520835	snp
227	G	.	5	0.000520835	del
227	G	A	448	0.0466668	snp
227	G	C	1	0.000104167	snp
227	G	T	5	0.000520835	snp
228	C	A	3	0.000312501	snp
228	C	T	111	0.0115625	snp
229	A	C	2	0.000208334	snp
229	A	G	16	0.00166667	snp
229	A	T	22	0.00229167	snp
230	C	T	113	0.0117709	snp
231	A	C	5	0.000520835	snp
231	A	G	25	0.00260417	snp
231	A	T	7	0.000729169	snp
232	T	.	1	0.000104167	del
232	T	A	19	0.00197917	snp
232	T	C	101	0.0105209	snp
232	T	G	18	0.00187501	snp
233	C	.	1	0.000104167	del
233	C	A	22	0.00229167	snp
233	C	T	91	0.0094792	snp
234	T	.	1	0.000104167	del
234	T	A	8	0.000833336	snp
234	T	C	15	0.0015625	snp
234	T	G	15	0.0015625	snp
235	A	.	1	0.000104167	del
235	A	C	42	0.00437501	snp
235	A	G	10	0.00104167	snp
235	A	T	15	0.0015625	snp
236	G	.	1	0.000104167	del
236	G	A	57	0.00593752	snp
236	G	C	1	0.000104167	snp
236	G	T	23	0.00239584	snp
237	G	.	1	0.000104167	del
237	G	A	31	0.00322918	snp
237	G	T	102	0.010625	snp
238	T	.	1	0.000104167	del
238	T	A	1	0.000104167	snp
238	T	C	10	0.00104167	snp
238	T	G	258	0.0268751	snp
239	.	T	14	0.00145834	ins
239	T	.	1	0.000104167	del
239	T	A	11	0.00114584	snp
239	T	C	46	0.00479168	snp
239	T	G	5	0.000520835	snp
240	T	.	13	0.00135417	del
240	T	C	212	0.0220834	snp
240	T	G	4	0.000416668	snp
241	C	.	303	0.0315626	del
241	C	A	38	0.00395835	snp
241	C	G	6	0.000625002	snp
241	C	T	933950	97.2868	snp
242	G	.	32	0.00333334	del
242	G	A	51	0.00531252	snp
242	G	C	5	0.000520835	snp
242	G	T	180	0.0187501	snp
243	T	.	5	0.000520835	del
243	T	A	16	0.00166667	snp
243	T	C	40	0.00416668	snp
243	T	G	27	0.00281251	snp
244	.	T	1	0.000104167	ins
244	C	.	2	0.000208334	del
244	C	T	128	0.0133334	snp
245	C	.	1	0.000104167	del
245	C	A	20	0.00208334	snp
245	C	G	4	0.000416668	snp
245	C	T	561	0.0584377	snp
246	G	.	1	0.000104167	del
246	G	A	581	0.060521	snp
246	G	C	2	0.000208334	snp
246	G	T	76	0.00791669	snp
247	G	.	1	0.000104167	del
247	G	A	75	0.00781252	snp
247	G	C	1	0.000104167	snp
247	G	T	153	0.0159375	snp
248	G	.	3	0.000312501	del
248	G	A	3	0.000312501	snp
248	G	T	300	0.0312501	snp
249	T	.	3	0.000312501	del
249	T	A	1	0.000104167	snp
249	T	C	58	0.00604169	snp
250	G	.	2	0.000208334	del
250	G	A	6	0.000625002	snp
250	G	T	8	0.000833336	snp
251	T	.	2	0.000208334	del
251	T	A	17	0.00177084	snp
251	T	C	22	0.00229167	snp
252	G	.	2	0.000208334	del
252	G	A	9	0.000937503	snp
252	G	C	1	0.000104167	snp
252	G	T	204	0.0212501	snp
253	A	.	1	0.000104167	del
253	A	G	107	0.0111459	snp
254	C	.	1	0.000104167	del
254	C	T	46	0.00479168	snp
255	C	.	1	0.000104167	del
255	C	A	5	0.000520835	snp
255	C	T	46	0.00479168	snp
256	G	A	73	0.00760419	snp
256	G	C	1	0.000104167	snp
256	G	T	64	0.00666669	snp
257	A	.	3	0.000312501	del
257	A	C	42	0.00437501	snp
257	A	G	138	0.014375	snp
257	A	T	11	0.00114584	snp
258	A	C	7	0.000729169	snp
258	A	G	28	0.00291668	snp
258	A	T	387	0.0403126	snp
259	A	C	14	0.00145834	snp
259	A	G	53	0.00552085	snp
259	A	T	2	0.000208334	snp
260	G	A	33	0.00343751	snp
260	G	T	22	0.00229167	snp
261	G	A	6	0.000625002	snp
261	G	T	7	0.000729169	snp
262	T	A	26	0.00270834	snp
262	T	C	7	0.000729169	snp
262	T	G	1	0.000104167	snp
263	A	C	2	0.000208334	snp
263	A	G	48	0.00500002	snp
263	A	T	1	0.000104167	snp
264	A	C	1	0.000104167	snp
264	A	G	39	0.00406251	snp
264	A	T	1	0.000104167	snp
265	G	A	23	0.00239584	snp
265	G	T	115	0.0119792	snp
269	G	A	221	0.0230209	snp
269	G	C	1	0.000104167	snp
270	A	C	1	0.000104167	snp
270	A	G	69	0.00718752	snp
270	A	T	1	0.000104167	snp
271	G	A	16	0.00166667	snp
271	G	C	1	0.000104167	snp
271	G	T	23	0.00239584	snp
272	A	C	5	0.000520835	snp
272	A	G	147	0.0153125	snp
272	A	T	1	0.000104167	snp
273	G	A	10	0.00104167	snp
273	G	T	2	0.000208334	snp
274	C	T	603	0.0628127	snp
275	C	A	6	0.000625002	snp
275	C	G	1	0.000104167	snp
275	C	T	514	0.0535418	snp
276	T	A	2	0.000208334	snp
276	T	C	33	0.00343751	snp
277	T	A	25	0.00260417	snp
277	T	C	517	0.0538543	snp
277	T	G	7	0.000729169	snp
278	G	.	1	0.000104167	del
278	G	A	53	0.00552085	snp
278	G	T	5	0.000520835	snp
279	T	.	1	0.000104167	del
279	T	A	3	0.000312501	snp
279	T	C	50	0.00520835	snp
280	C	.	1	0.000104167	del
280	C	A	8	0.000833336	snp
280	C	T	255	0.0265626	snp
281	C	.	1	0.000104167	del
281	C	A	3	0.000312501	snp
281	C	T	45	0.00468751	snp
282	C	.	1	0.000104167	del
282	C	A	7	0.000729169	snp
282	C	T	43	0.00447918	snp
283	T	.	1	0.000104167	del
283	T	A	9	0.000937503	snp
283	T	C	54	0.00562502	snp
284	G	.	1	0.000104167	del
284	G	A	269	0.0280209	snp
284	G	T	18	0.00187501	snp
285	G	.	1	0.000104167	del
285	G	A	28	0.00291668	snp
285	G	C	2	0.000208334	snp
285	G	T	167	0.0173959	snp
286	T	.	1	0.000104167	del
286	T	A	1	0.000104167	snp
286	T	C	81	0.00843753	snp
287	T	.	1	0.000104167	del
287	T	A	10	0.00104167	snp
287	T	C	16	0.00166667	snp
287	T	G	3	0.000312501	snp
288	T	.	1	0.000104167	del
288	T	C	7	0.000729169	snp
288	T	G	6	0.000625002	snp
289	C	.	4	0.000416668	del
289	C	A	36	0.00375001	snp
289	C	T	103	0.0107292	snp
290	A	.	6	0.000625002	del
290	A	C	1	0.000104167	snp
290	A	G	4	0.000416668	snp
290	A	T	3	0.000312501	snp
291	A	.	6	0.000625002	del
291	A	G	77	0.00802086	snp
292	C	.	6	0.000625002	del
292	C	A	1	0.000104167	snp
292	C	G	9	0.000937503	snp
292	C	T	2473	0.257605	snp
293	G	.	7	0.000729169	del
293	G	A	57	0.00593752	snp
294	A	.	6	0.000625002	del
294	A	C	1	0.000104167	snp
294	A	G	14	0.00145834	snp
294	A	T	7	0.000729169	snp
295	G	.	7	0.000729169	del
295	G	A	32	0.00333334	snp
295	G	C	2	0.000208334	snp
295	G	T	1	0.000104167	snp
296	A	.	6	0.000625002	del
296	A	C	5	0.000520835	snp
296	A	G	2	0.000208334	snp
297	A	.	7	0.000729169	del
297	A	G	8	0.000833336	snp
297	A	T	1	0.000104167	snp
298	A	.	9	0.000937503	del
298	A	C	4	0.000416668	snp
298	A	G	171	0.0178126	snp
298	A	T	1	0.000104167	snp
299	A	.	9	0.000937503	del
299	A	C	1	0.000104167	snp
299	A	G	8	0.000833336	snp
300	C	.	10	0.00104167	del
300	C	A	2	0.000208334	snp
300	C	T	184	0.0191667	snp
301	A	.	11	0.00114584	del
301	A	C	1	0.000104167	snp
301	A	G	22	0.00229167	snp
302	C	.	10	0.00104167	del
302	C	T	9	0.000937503	snp
303	A	.	7	0.000729169	del
303	A	G	3	0.000312501	snp
303	A	T	1	0.000104167	snp
304	C	.	8	0.000833336	del
304	C	T	135	0.0140625	snp
305	G	.	8	0.000833336	del
305	G	A	25	0.00260417	snp
305	G	T	2	0.000208334	snp
306	T	.	7	0.000729169	del
306	T	C	14	0.00145834	snp
307	C	.	7	0.000729169	del
307	C	A	1	0.000104167	snp
307	C	G	2	0.000208334	snp
307	C	T	139	0.0144792	snp
308	C	.	7	0.000729169	del
308	C	A	2	0.000208334	snp
309	A	.	7	0.000729169	del
309	A	G	59	0.00614585	snp
309	A	T	18	0.00187501	snp
310	A	.	5	0.000520835	del
310	A	C	4	0.000416668	snp
310	A	G	13	0.00135417	snp
311	C	.	2	0.000208334	del
311	C	A	3	0.000312501	snp
311	C	G	2	0.000208334	snp
311	C	T	126	0.013125	snp
312	.	C	1	0.000104167	ins
312	.	G	1	0.000104167	ins
312	.	T	1	0.000104167	ins
312	T	.	3	0.000312501	del
312	T	A	1	0.000104167	snp
312	T	C	5	0.000520835	snp
312	T	G	4	0.000416668	snp
313	C	.	5	0.000520835	del
313	C	A	2	0.000208334	snp
313	C	G	1	0.000104167	snp
313	C	T	35676	3.71626	snp
314	A	.	2	0.000208334	del
314	A	C	3	0.000312501	snp
314	A	G	9	0.000937503	snp
314	A	T	55	0.00572918	snp
315	G	.	45	0.00468751	del
315	G	A	50	0.00520835	snp
315	G	C	1	0.000104167	snp
315	G	T	378	0.0393751	snp
316	T	.	46	0.00479168	del
316	T	C	22	0.00229167	snp
316	T	G	7	0.000729169	snp
317	T	.	46	0.00479168	del
317	T	A	5	0.000520835	snp
317	T	C	5	0.000520835	snp
317	T	G	5	0.000520835	snp
318	T	.	6	0.000625002	del
318	T	C	2	0.000208334	snp
318	T	G	1	0.000104167	snp
319	G	.	6	0.000625002	del
319	G	A	58	0.00604169	snp
319	G	T	19	0.00197917	snp
320	C	.	6	0.000625002	del
320	C	A	2	0.000208334	snp
320	C	T	10	0.00104167	snp
321	C	.	6	0.000625002	del
321	C	G	1	0.000104167	snp
321	C	T	2	0.000208334	snp
322	.	A	1	0.000104167	ins
322	T	.	6	0.000625002	del
322	T	A	77	0.00802086	snp
322	T	C	17	0.00177084	snp
322	T	G	5	0.000520835	snp
323	G	.	6	0.000625002	del
323	G	A	17	0.00177084	snp
323	G	T	6	0.000625002	snp
324	T	.	4	0.000416668	del
324	T	A	1	0.000104167	snp
324	T	C	6	0.000625002	snp
324	T	G	29	0.00302084	snp
325	.	A	3	0.000312501	ins
325	.	C	1	0.000104167	ins
325	.	G	3	0.000312501	ins
325	T	.	2	0.000208334	del
325	T	A	13	0.00135417	snp
325	T	C	16	0.00166667	snp
325	T	G	5	0.000520835	snp
326	T	.	3	0.000312501	del
326	T	A	1	0.000104167	snp
326	T	C	9	0.000937503	snp
326	T	G	1	0.000104167	snp
327	T	.	1	0.000104167	del
327	T	C	2	0.000208334	snp
328	A	.	1	0.000104167	del
328	A	G	4	0.000416668	snp
328	A	T	1	0.000104167	snp
329	C	.	1	0.000104167	del
329	C	A	4	0.000416668	snp
329	C	G	4	0.000416668	snp
330	A	.	1	0.000104167	del
330	A	C	1	0.000104167	snp
330	A	G	4	0.000416668	snp
331	G	.	1	0.000104167	del
331	G	A	27	0.00281251	snp
331	G	C	1	0.000104167	snp
331	G	T	25	0.00260417	snp
332	G	.	1	0.000104167	del
332	G	A	79	0.00822919	snp
332	G	T	5	0.000520835	snp
333	T	.	1	0.000104167	del
333	T	C	3	0.000312501	snp
334	T	.	1	0.000104167	del
334	T	C	27	0.00281251	snp
334	T	G	5	0.000520835	snp
335	C	.	2	0.000208334	del
335	C	A	23	0.00239584	snp
335	C	T	3523	0.36698	snp
336	G	.	1	0.000104167	del
336	G	A	32	0.00333334	snp
337	C	.	1	0.000104167	del
337	C	A	10	0.00104167	snp
337	C	G	6	0.000625002	snp
337	C	T	2121	0.220938	snp
338	G	.	1	0.000104167	del
338	G	A	42	0.00437501	snp
338	G	T	23	0.00239584	snp
339	A	.	1	0.000104167	del
339	A	G	9	0.000937503	snp
340	C	.	1	0.000104167	del
340	C	A	1	0.000104167	snp
340	C	T	593	0.061771	snp
341	G	.	1	0.000104167	del
341	G	A	28	0.00291668	snp
341	G	T	6	0.000625002	snp
342	T	.	1	0.000104167	del
342	T	A	3	0.000312501	snp
342	T	C	7	0.000729169	snp
343	G	.	1	0.000104167	del
343	G	A	17	0.00177084	snp
343	G	T	416	0.0433335	snp
344	C	.	1	0.000104167	del
344	C	A	309	0.0321876	snp
344	C	G	5	0.000520835	snp
344	C	T	521	0.054271	snp
345	T	.	1	0.000104167	del
345	T	A	69	0.00718752	snp
345	T	C	7	0.000729169	snp
345	T	G	2	0.000208334	snp
346	C	.	2	0.000208334	del
346	C	A	12	0.00125	snp
346	C	G	3	0.000312501	snp
346	C	T	3042	0.316876	snp
347	G	A	666	0.0693752	snp
347	G	C	6	0.000625002	snp
347	G	T	6	0.000625002	snp
348	T	C	82	0.00854169	snp
349	A	C	2	0.000208334	snp
349	A	G	6	0.000625002	snp
350	C	A	3	0.000312501	snp
350	C	G	1	0.000104167	snp
350	C	T	100	0.0104167	snp
351	G	.	1	0.000104167	del
351	G	A	39	0.00406251	snp
351	G	T	6	0.000625002	snp
352	T	A	3	0.000312501	snp
352	T	C	71	0.00739586	snp
352	T	G	2	0.000208334	snp
353	G	.	1	0.000104167	del
353	G	A	175	0.0182292	snp
353	G	T	39	0.00406251	snp
354	G	A	47	0.00489585	snp
354	G	C	89	0.00927086	snp
354	G	T	19	0.00197917	snp
355	C	A	13	0.00135417	snp
355	C	G	3	0.000312501	snp
355	C	T	575	0.059896	snp
356	T	A	1	0.000104167	snp
356	T	C	169	0.0176042	snp
357	T	A	5	0.000520835	snp
357	T	C	1	0.000104167	snp
358	T	C	75	0.00781252	snp
359	G	A	5	0.000520835	snp
360	G	A	2	0.000208334	snp
360	G	T	1	0.000104167	snp
361	A	C	12	0.00125	snp
361	A	G	366	0.0381251	snp
361	A	T	1	0.000104167	snp
362	G	A	216	0.0225001	snp
362	G	T	65	0.00677085	snp
363	A	C	2	0.000208334	snp
363	A	G	38	0.00395835	snp
363	A	T	1	0.000104167	snp
364	C	A	35	0.00364584	snp
364	C	T	448	0.0466668	snp
365	T	A	62	0.00645835	snp
365	T	C	8	0.000833336	snp
365	T	G	4	0.000416668	snp
366	C	T	65	0.00677085	snp
367	C	A	68	0.00708336	snp
367	C	G	8	0.000833336	snp
367	C	T	207	0.0215626	snp
368	G	A	22	0.00229167	snp
368	G	T	21	0.00218751	snp
369	T	A	2	0.000208334	snp
369	T	C	11	0.00114584	snp
370	G	A	92	0.00958336	snp
370	G	C	5	0.000520835	snp
370	G	T	612	0.0637502	snp
371	G	A	26	0.00270834	snp
371	G	C	1	0.000104167	snp
372	A	C	2	0.000208334	snp
372	A	G	8	0.000833336	snp
372	A	T	1	0.000104167	snp
373	G	A	180	0.0187501	snp
373	G	T	113	0.0117709	snp
374	G	A	749	0.0780211	snp
375	A	G	7	0.000729169	snp
375	A	T	7	0.000729169	snp
376	G	A	107	0.0111459	snp
376	G	C	10	0.00104167	snp
376	G	T	1706	0.177709	snp
377	G	A	7	0.000729169	snp
377	G	T	48	0.00500002	snp
378	T	C	17	0.00177084	snp
379	C	A	516	0.0537502	snp
379	C	G	1	0.000104167	snp
379	C	T	180	0.0187501	snp
380	T	A	5	0.000520835	snp
380	T	C	11	0.00114584	snp
380	T	G	3	0.000312501	snp
381	T	A	1	0.000104167	snp
381	T	C	5	0.000520835	snp
382	A	G	114	0.011875	snp
383	T	A	32	0.00333334	snp
383	T	C	37	0.00385418	snp
383	T	G	8	0.000833336	snp
384	C	T	132	0.01375	snp
385	A	G	72	0.00750002	snp
385	A	T	14	0.00145834	snp
386	G	A	40	0.00416668	snp
386	G	T	1	0.000104167	snp
387	A	C	3	0.000312501	snp
387	A	G	35	0.00364584	snp
387	A	T	3	0.000312501	snp
388	G	A	65	0.00677085	snp
388	G	T	26	0.00270834	snp
389	G	A	31	0.00322918	snp
389	G	T	4	0.000416668	snp
390	C	T	34	0.00354168	snp
391	A	C	11	0.00114584	snp
391	A	G	38	0.00395835	snp
391	A	T	25	0.00260417	snp
392	C	A	7	0.000729169	snp
392	C	T	117	0.0121875	snp
393	G	A	89	0.00927086	snp
393	G	T	6	0.000625002	snp
394	T	C	75	0.00781252	snp
395	C	A	6	0.000625002	snp
395	C	T	1	0.000104167	snp
396	A	G	231	0.0240626	snp
396	A	T	23	0.00239584	snp
397	A	C	14	0.00145834	snp
397	A	G	18	0.00187501	snp
398	C	A	1	0.000104167	snp
398	C	T	796	0.0829169	snp
399	A	G	32	0.00333334	snp
400	T	A	5	0.000520835	snp
400	T	C	1621	0.168855	snp
400	T	G	28	0.00291668	snp
401	C	A	5	0.000520835	snp
401	C	T	96	0.01	snp
402	T	A	1	0.000104167	snp
402	T	C	1	0.000104167	snp
403	T	A	19	0.00197917	snp
403	T	C	61	0.00635419	snp
405	A	C	1	0.000104167	snp
405	A	G	72	0.00750002	snp
405	A	T	1	0.000104167	snp
406	A	C	4	0.000416668	snp
406	A	G	38	0.00395835	snp
407	G	A	153	0.0159375	snp
407	G	T	58	0.00604169	snp
408	A	C	8	0.000833336	snp
408	A	G	649	0.0676044	snp
409	T	A	12	0.00125	snp
409	T	C	43	0.00447918	snp
409	T	G	3	0.000312501	snp
410	G	A	88	0.0091667	snp
410	G	T	184	0.0191667	snp
411	G	A	47	0.00489585	snp
411	G	T	1	0.000104167	snp
412	C	A	19	0.00197917	snp
412	C	T	153	0.0159375	snp
413	A	G	4	0.000416668	snp
413	A	T	2	0.000208334	snp
414	C	A	29	0.00302084	snp
414	C	T	36	0.00375001	snp
415	T	A	4	0.000416668	snp
415	T	C	40	0.00416668	snp
415	T	G	4	0.000416668	snp
416	T	A	3	0.000312501	snp
416	T	G	2	0.000208334	snp
417	G	A	1	0.000104167	snp
418	T	C	21	0.00218751	snp
419	G	A	18	0.00187501	snp
419	G	T	39	0.00406251	snp
420	G	A	3	0.000312501	snp
420	G	T	4	0.000416668	snp
421	C	A	27	0.00281251	snp
421	C	G	8	0.000833336	snp
421	C	T	262	0.0272918	snp
422	T	C	24	0.00250001	snp
423	T	C	1	0.000104167	snp
424	A	G	20	0.00208334	snp
424	A	T	1	0.000104167	snp
425	G	.	60	0.00625002	del
425	G	A	102	0.010625	snp
425	G	C	3	0.000312501	snp
425	G	T	3	0.000312501	snp
426	T	.	60	0.00625002	del
427	A	.	60	0.00625002	del
427	A	G	39	0.00406251	snp
427	A	T	17	0.00177084	snp
428	G	A	199	0.0207292	snp
428	G	C	4	0.000416668	snp
429	A	C	9	0.000937503	snp
429	A	G	30	0.00312501	snp
429	A	T	4	0.000416668	snp
430	A	C	31	0.00322918	snp
430	A	G	60	0.00625002	snp
430	A	T	5	0.000520835	snp
431	G	A	20	0.00208334	snp
431	G	T	8	0.000833336	snp
432	T	C	9	0.000937503	snp
433	T	A	13	0.00135417	snp
433	T	C	37	0.00385418	snp
434	G	.	3	0.000312501	del
434	G	A	267	0.0278126	snp
435	A	.	3	0.000312501	del
435	A	C	9	0.000937503	snp
435	A	G	111	0.0115625	snp
435	A	T	2	0.000208334	snp
436	A	.	3	0.000312501	del
436	A	C	3	0.000312501	snp
436	A	G	7	0.000729169	snp
437	A	.	4	0.000416668	del
437	A	C	9	0.000937503	snp
437	A	G	6	0.000625002	snp
438	A	.	8	0.000833336	del
438	A	C	2	0.000208334	snp
438	A	G	228	0.0237501	snp
439	A	.	7	0.000729169	del
439	A	C	2	0.000208334	snp
439	A	G	21	0.00218751	snp
440	G	.	10	0.00104167	del
440	G	A	52	0.00541668	snp
440	G	T	47	0.00489585	snp
441	G	.	11	0.00114584	del
441	G	A	7	0.000729169	snp
441	G	T	1	0.000104167	snp
442	C	.	11	0.00114584	del
442	C	A	15	0.0015625	snp
442	C	G	2	0.000208334	snp
442	C	T	144	0.015	snp
443	G	.	10	0.00104167	del
443	G	A	354	0.0368751	snp
443	G	C	1	0.000104167	snp
443	G	T	22	0.00229167	snp
444	T	.	10	0.00104167	del
444	T	C	17	0.00177084	snp
444	T	G	3	0.000312501	snp
445	T	.	10	0.00104167	del
445	T	C	81663	8.50659	snp
446	T	.	15	0.0015625	del
446	T	C	24	0.00250001	snp
447	T	C	11	0.00114584	snp
447	T	G	1	0.000104167	snp
448	G	A	32	0.00333334	snp
448	G	T	21	0.00218751	snp
449	C	.	1	0.000104167	del
449	C	A	4	0.000416668	snp
449	C	G	1	0.000104167	snp
449	C	T	116	0.0120834	snp
450	C	.	1	0.000104167	del
450	C	A	14	0.00145834	snp
450	C	T	52	0.00541668	snp
451	T	.	1	0.000104167	del
451	T	A	2	0.000208334	snp
451	T	C	38	0.00395835	snp
451	T	G	26	0.00270834	snp
452	C	.	1	0.000104167	del
452	C	A	14	0.00145834	snp
453	A	.	1	0.000104167	del
453	A	G	29	0.00302084	snp
453	A	T	16	0.00166667	snp
454	A	.	1	0.000104167	del
454	A	C	2	0.000208334	snp
454	A	G	131	0.0136459	snp
455	C	.	1	0.000104167	del
455	C	A	2	0.000208334	snp
455	C	T	12	0.00125	snp
456	T	.	1	0.000104167	del
456	T	G	1	0.000104167	snp
457	T	.	1	0.000104167	del
457	T	A	1	0.000104167	snp
457	T	C	15	0.0015625	snp
458	G	.	1	0.000104167	del
458	G	A	38	0.00395835	snp
459	A	.	1	0.000104167	del
459	A	C	15	0.0015625	snp
459	A	G	142	0.0147917	snp
460	A	.	1	0.000104167	del
460	A	C	40	0.00416668	snp
460	A	G	20	0.00208334	snp
461	C	A	10	0.00104167	snp
462	A	C	1	0.000104167	snp
462	A	G	14	0.00145834	snp
462	A	T	2	0.000208334	snp
463	G	A	358	0.0372918	snp
463	G	C	1	0.000104167	snp
463	G	T	7	0.000729169	snp
464	C	T	5	0.000520835	snp
465	C	T	7	0.000729169	snp
466	C	A	8	0.000833336	snp
466	C	T	232	0.0241667	snp
467	T	A	1	0.000104167	snp
467	T	C	2	0.000208334	snp
468	A	G	3	0.000312501	snp
469	T	C	871	0.0907295	snp
470	G	A	4	0.000416668	snp
470	G	T	5	0.000520835	snp
471	T	C	1	0.000104167	snp
472	G	A	44	0.00458335	snp
472	G	T	28	0.00291668	snp
473	T	A	3	0.000312501	snp
473	T	C	35	0.00364584	snp
474	T	C	9	0.000937503	snp
475	C	A	2	0.000208334	snp
475	C	T	336	0.0350001	snp
476	A	G	41	0.00427085	snp
476	A	T	2	0.000208334	snp
477	T	C	8	0.000833336	snp
477	T	G	2	0.000208334	snp
478	C	A	18	0.00187501	snp
478	C	T	296	0.0308334	snp
479	A	C	2	0.000208334	snp
479	A	G	4	0.000416668	snp
480	A	C	2	0.000208334	snp
480	A	G	2	0.000208334	snp
481	A	G	274	0.0285418	snp
482	C	A	2	0.000208334	snp
482	C	T	93	0.00968753	snp
483	G	A	65	0.00677085	snp
483	G	T	5	0.000520835	snp
484	T	A	1	0.000104167	snp
484	T	C	34	0.00354168	snp
484	T	G	2	0.000208334	snp
485	T	A	3	0.000312501	snp
485	T	C	2	0.000208334	snp
485	T	G	10	0.00104167	snp
486	C	T	42	0.00437501	snp
487	.	G	1	0.000104167	ins
487	G	A	250	0.0260417	snp
487	G	T	370	0.0385418	snp
488	G	A	76	0.00791669	snp
488	G	C	2	0.000208334	snp
488	G	T	21	0.00218751	snp
489	A	.	1	0.000104167	del
489	A	C	3	0.000312501	snp
489	A	G	276	0.0287501	snp
489	A	T	1	0.000104167	snp
490	.	G	1	0.000104167	ins
490	.	T	1	0.000104167	ins
490	T	.	2	0.000208334	del
490	T	A	612	0.0637502	snp
490	T	C	134	0.0139584	snp
490	T	G	3	0.000312501	snp
491	G	.	2	0.000208334	del
491	G	A	7	0.000729169	snp
491	G	T	4	0.000416668	snp
492	C	.	2	0.000208334	del
492	C	A	2	0.000208334	snp
492	C	G	1	0.000104167	snp
492	C	T	69	0.00718752	snp
493	T	.	2	0.000208334	del
493	T	A	7	0.000729169	snp
493	T	C	145	0.0151042	snp
493	T	G	13	0.00135417	snp
494	C	.	2	0.000208334	del
494	C	A	23	0.00239584	snp
494	C	G	1	0.000104167	snp
495	G	.	1	0.000104167	del
495	G	A	111	0.0115625	snp
495	G	T	3	0.000312501	snp
496	A	.	2	0.000208334	del
496	A	C	3	0.000312501	snp
496	A	G	37	0.00385418	snp
496	A	T	1	0.000104167	snp
497	A	.	2	0.000208334	del
497	A	G	359	0.037396	snp
498	C	.	2	0.000208334	del
498	C	A	13	0.00135417	snp
498	C	T	75	0.00781252	snp
499	T	.	1	0.000104167	del
499	T	A	5	0.000520835	snp
499	T	C	8	0.000833336	snp
500	G	.	1	0.000104167	del
500	G	A	25	0.00260417	snp
500	G	T	37	0.00385418	snp
501	C	.	1	0.000104167	del
501	C	T	39	0.00406251	snp
502	A	.	1	0.000104167	del
502	A	C	1	0.000104167	snp
502	A	G	8	0.000833336	snp
503	C	.	2	0.000208334	del
503	C	A	29	0.00302084	snp
503	C	T	486	0.0506252	snp
504	C	.	2	0.000208334	del
504	C	A	30	0.00312501	snp
504	C	G	1	0.000104167	snp
504	C	T	136	0.0141667	snp
505	T	.	5	0.000520835	del
505	T	A	14	0.00145834	snp
505	T	C	250	0.0260417	snp
505	T	G	17	0.00177084	snp
506	C	.	3	0.000312501	del
506	C	G	2	0.000208334	snp
506	C	T	147	0.0153125	snp
507	A	.	13	0.00135417	del
507	A	C	1	0.000104167	snp
507	A	G	10	0.00104167	snp
507	A	T	1	0.000104167	snp
508	T	.	52	0.00541668	del
508	T	A	9	0.000937503	snp
508	T	C	153	0.0159375	snp
509	G	.	577	0.0601044	del
509	G	A	84	0.00875003	snp
509	G	C	2	0.000208334	snp
509	G	T	5	0.000520835	snp
510	G	.	1266	0.131875	del
510	G	A	35	0.00364584	snp
510	G	T	8	0.000833336	snp
511	T	.	1285	0.133855	del
511	T	C	80	0.00833336	snp
511	T	G	1	0.000104167	snp
512	C	.	1284	0.13375	del
512	C	A	1	0.000104167	snp
512	C	G	2	0.000208334	snp
512	C	T	189	0.0196876	snp
513	A	.	1299	0.135313	del
513	A	C	2	0.000208334	snp
513	A	G	99	0.0103125	snp
513	A	T	6	0.000625002	snp
514	T	.	1303	0.13573	del
514	T	A	1	0.000104167	snp
514	T	C	230	0.0239584	snp
514	T	G	3	0.000312501	snp
515	G	.	1326	0.138125	del
515	G	A	34	0.00354168	snp
515	G	C	1	0.000104167	snp
515	G	T	7	0.000729169	snp
516	T	.	1892	0.197084	del
516	T	A	1	0.000104167	snp
516	T	C	4	0.000416668	snp
517	T	.	2485	0.258855	del
517	T	A	6	0.000625002	snp
517	T	C	59	0.00614585	snp
517	T	G	1	0.000104167	snp
518	A	.	3042	0.316876	del
518	A	C	1	0.000104167	snp
518	A	G	83	0.00864586	snp
518	A	T	2	0.000208334	snp
519	T	.	1909	0.198855	del
519	T	A	4	0.000416668	snp
519	T	C	22	0.00229167	snp
520	G	.	1904	0.198334	del
520	G	A	10	0.00104167	snp
520	G	C	1	0.000104167	snp
520	G	T	81	0.00843753	snp
521	G	.	1410	0.146875	del
521	G	A	68	0.00708336	snp
521	G	C	2	0.000208334	snp
521	G	T	642	0.0668752	snp
522	T	.	1409	0.146771	del
522	T	C	6	0.000625002	snp
523	.	A	15	0.0015625	ins
523	.	C	6	0.000625002	ins
523	T	.	759	0.0790627	del
523	T	A	24	0.00250001	snp
523	T	C	11	0.00114584	snp
523	T	G	7	0.000729169	snp
524	G	.	129	0.0134375	del
524	G	A	6	0.000625002	snp
524	G	C	1	0.000104167	snp
525	A	.	7	0.000729169	del
525	A	C	3	0.000312501	snp
525	A	G	3	0.000312501	snp
526	G	.	7	0.000729169	del
526	G	A	186	0.0193751	snp
526	G	C	3	0.000312501	snp
526	G	T	1564	0.162917	snp
527	C	.	5	0.000520835	del
527	C	A	1	0.000104167	snp
527	C	G	1	0.000104167	snp
527	C	T	1017	0.105938	snp
528	T	.	4	0.000416668	del
528	T	A	1	0.000104167	snp
528	T	C	3	0.000312501	snp
529	G	.	4	0.000416668	del
529	G	A	183	0.0190626	snp
529	G	C	2	0.000208334	snp
529	G	T	3092	0.322084	snp
530	G	.	3	0.000312501	del
530	G	A	48	0.00500002	snp
530	G	T	1	0.000104167	snp
531	T	.	3	0.000312501	del
531	T	C	11	0.00114584	snp
532	A	.	2	0.000208334	del
532	A	G	143	0.0148959	snp
532	A	T	44	0.00458335	snp
533	G	.	1	0.000104167	del
533	G	A	18	0.00187501	snp
533	G	C	41	0.00427085	snp
533	G	T	3	0.000312501	snp
534	C	.	1	0.000104167	del
534	C	A	1	0.000104167	snp
534	C	T	112	0.0116667	snp
535	A	.	1	0.000104167	del
535	A	G	19	0.00197917	snp
535	A	T	11	0.00114584	snp
536	G	.	1	0.000104167	del
536	G	A	8	0.000833336	snp
536	G	C	1	0.000104167	snp
537	A	.	3	0.000312501	del
537	A	G	1	0.000104167	snp
537	A	T	6	0.000625002	snp
538	A	.	3	0.000312501	del
538	A	G	55	0.00572918	snp
539	C	.	4	0.000416668	del
539	C	A	22	0.00229167	snp
539	C	T	795	0.0828128	snp
540	T	.	4	0.000416668	del
540	T	A	1	0.000104167	snp
540	T	C	1	0.000104167	snp
540	T	G	6	0.000625002	snp
541	C	.	4	0.000416668	del
541	C	A	8	0.000833336	snp
541	C	T	397	0.0413543	snp
542	G	.	4	0.000416668	del
542	G	A	98	0.0102084	snp
543	A	.	4	0.000416668	del
543	A	C	6	0.000625002	snp
543	A	G	27	0.00281251	snp
544	A	.	4	0.000416668	del
544	A	C	224	0.0233334	snp
544	A	G	60	0.00625002	snp
544	A	T	66	0.00687502	snp
545	G	.	6	0.000625002	del
545	G	A	21	0.00218751	snp
545	G	T	59	0.00614585	snp
546	G	.	4	0.000416668	del
546	G	A	5	0.000520835	snp
547	C	.	4	0.000416668	del
547	C	A	3	0.000312501	snp
547	C	T	60	0.00625002	snp
548	A	.	6	0.000625002	del
548	A	G	72	0.00750002	snp
548	A	T	1	0.000104167	snp
549	T	.	8	0.000833336	del
549	T	C	46	0.00479168	snp
550	T	.	8	0.000833336	del
550	T	A	5	0.000520835	snp
550	T	C	87	0.00906253	snp
550	T	G	2	0.000208334	snp
551	C	.	8	0.000833336	del
552	A	.	8	0.000833336	del
552	A	G	4	0.000416668	snp
552	A	T	2	0.000208334	snp
553	G	.	8	0.000833336	del
553	G	A	101	0.0105209	snp
553	G	T	20	0.00208334	snp
554	T	.	8	0.000833336	del
554	T	C	1	0.000104167	snp
555	A	.	6	0.000625002	del
555	A	G	4	0.000416668	snp
556	C	.	6	0.000625002	del
556	C	T	729	0.0759377	snp
557	G	.	8	0.000833336	del
557	G	A	5	0.000520835	snp
557	G	T	3	0.000312501	snp
558	G	.	6	0.000625002	del
558	G	A	6	0.000625002	snp
558	G	T	14	0.00145834	snp
559	T	.	6	0.000625002	del
559	T	C	92	0.00958336	snp
560	C	.	2	0.000208334	del
560	C	A	1	0.000104167	snp
560	C	T	61	0.00635419	snp
561	G	.	2	0.000208334	del
561	G	A	21	0.00218751	snp
561	G	C	1	0.000104167	snp
561	G	T	1	0.000104167	snp
562	T	.	2	0.000208334	del
562	T	C	71	0.00739586	snp
562	T	G	11	0.00114584	snp
563	A	.	2	0.000208334	del
563	A	G	12	0.00125	snp
563	A	T	29	0.00302084	snp
564	G	.	2	0.000208334	del
564	G	A	46	0.00479168	snp
564	G	C	1	0.000104167	snp
564	G	T	3	0.000312501	snp
565	T	.	1	0.000104167	del
565	T	A	3	0.000312501	snp
565	T	C	34	0.00354168	snp
566	G	.	1	0.000104167	del
566	G	A	5	0.000520835	snp
567	G	.	1	0.000104167	del
567	G	A	4	0.000416668	snp
567	G	T	3	0.000312501	snp
568	T	.	1	0.000104167	del
568	T	A	8	0.000833336	snp
568	T	C	35	0.00364584	snp
568	T	G	1	0.000104167	snp
569	G	.	1	0.000104167	del
569	G	A	872	0.0908336	snp
569	G	C	25	0.00260417	snp
570	A	.	1	0.000104167	del
570	A	C	6	0.000625002	snp
570	A	G	25	0.00260417	snp
570	A	T	5	0.000520835	snp
571	G	.	1	0.000104167	del
571	G	A	466	0.0485418	snp
571	G	T	6	0.000625002	snp
572	A	.	1	0.000104167	del
572	A	G	8	0.000833336	snp
573	C	.	1	0.000104167	del
573	C	T	6	0.000625002	snp
574	A	.	2	0.000208334	del
574	A	C	1	0.000104167	snp
574	A	G	15	0.0015625	snp
575	C	.	1	0.000104167	del
575	C	A	532	0.0554168	snp
575	C	T	21	0.00218751	snp
576	T	.	1	0.000104167	del
576	T	A	13	0.00135417	snp
576	T	G	2	0.000208334	snp
577	T	.	1	0.000104167	del
577	T	A	36	0.00375001	snp
577	T	C	14	0.00145834	snp
577	T	G	2	0.000208334	snp
578	G	.	1	0.000104167	del
578	G	A	45	0.00468751	snp
578	G	T	19	0.00197917	snp
579	G	.	1	0.000104167	del
579	G	A	2	0.000208334	snp
579	G	T	4	0.000416668	snp
580	T	.	1	0.000104167	del
580	T	A	26	0.00270834	snp
580	T	C	45	0.00468751	snp
580	T	G	1	0.000104167	snp
581	G	.	1	0.000104167	del
581	G	A	58	0.00604169	snp
581	G	C	2	0.000208334	snp
581	G	T	1	0.000104167	snp
582	T	.	1	0.000104167	del
582	T	C	25	0.00260417	snp
583	C	.	1	0.000104167	del
583	C	A	10	0.00104167	snp
583	C	T	1548	0.161251	snp
584	C	.	1	0.000104167	del
584	C	A	7	0.000729169	snp
584	C	T	122	0.0127084	snp
585	T	.	1	0.000104167	del
585	T	C	4	0.000416668	snp
586	T	.	1	0.000104167	del
586	T	A	109	0.0113542	snp
586	T	C	264	0.0275001	snp
586	T	G	2	0.000208334	snp
587	G	.	1	0.000104167	del
587	G	A	51	0.00531252	snp
587	G	T	8	0.000833336	snp
588	T	.	1	0.000104167	del
588	T	C	9	0.000937503	snp
589	C	.	1	0.000104167	del
589	C	A	5	0.000520835	snp
589	C	T	422	0.0439585	snp
590	C	G	1	0.000104167	snp
590	C	T	50	0.00520835	snp
591	C	A	3	0.000312501	snp
591	C	T	4	0.000416668	snp
592	T	A	7	0.000729169	snp
592	T	C	290	0.0302084	snp
592	T	G	1	0.000104167	snp
593	C	G	3	0.000312501	snp
593	C	T	4273	0.445106	snp
594	A	C	1	0.000104167	snp
594	A	G	327	0.0340626	snp
594	A	T	5	0.000520835	snp
595	T	A	6	0.000625002	snp
595	T	C	49	0.00510418	snp
595	T	G	1	0.000104167	snp
596	G	.	1	0.000104167	del
596	G	A	196	0.0204167	snp
596	G	T	63	0.00656252	snp
597	T	A	30	0.00312501	snp
597	T	C	216	0.0225001	snp
597	T	G	1	0.000104167	snp
598	G	A	146	0.0152084	snp
598	G	T	166	0.0172917	snp
599	G	A	130	0.0135417	snp
599	G	T	121	0.0126042	snp
600	G	A	66	0.00687502	snp
600	G	T	15	0.0015625	snp
601	C	A	5	0.000520835	snp
601	C	G	1	0.000104167	snp
601	C	T	746	0.0777086	snp
602	G	A	15	0.0015625	snp
603	A	C	15	0.0015625	snp
603	A	G	33	0.00343751	snp
603	A	T	1	0.000104167	snp
604	A	C	12	0.00125	snp
604	A	G	104	0.0108334	snp
604	A	T	3	0.000312501	snp
605	A	C	403	0.0419793	snp
605	A	G	132	0.01375	snp
605	A	T	8	0.000833336	snp
606	T	A	1	0.000104167	snp
606	T	C	833	0.0867711	snp
606	T	G	2	0.000208334	snp
607	A	C	1	0.000104167	snp
607	A	G	20	0.00208334	snp
608	C	A	1	0.000104167	snp
608	C	G	1	0.000104167	snp
608	C	T	38	0.00395835	snp
609	C	A	2	0.000208334	snp
609	C	T	15	0.0015625	snp
610	A	C	1	0.000104167	snp
610	A	G	98	0.0102084	snp
610	A	T	12	0.00125	snp
611	G	A	181	0.0188542	snp
611	G	T	36	0.00375001	snp
612	T	A	4	0.000416668	snp
612	T	C	11	0.00114584	snp
613	G	A	299	0.0311459	snp
613	G	T	8	0.000833336	snp
614	G	A	89	0.00927086	snp
614	G	C	4	0.000416668	snp
614	G	T	35	0.00364584	snp
615	C	A	16	0.00166667	snp
615	C	T	107	0.0111459	snp
616	T	A	4	0.000416668	snp
616	T	C	9	0.000937503	snp
616	T	G	3	0.000312501	snp
617	T	A	19	0.00197917	snp
617	T	C	44	0.00458335	snp
618	A	C	1	0.000104167	snp
618	A	G	80	0.00833336	snp
619	C	T	205	0.0213542	snp
620	C	A	4	0.000416668	snp
620	C	T	97	0.0101042	snp
621	G	A	100	0.0104167	snp
621	G	T	4	0.000416668	snp
622	C	A	2	0.000208334	snp
622	C	T	182	0.0189584	snp
623	A	C	1	0.000104167	snp
623	A	G	24	0.00250001	snp
624	A	C	5	0.000520835	snp
624	A	G	9	0.000937503	snp
624	A	T	4	0.000416668	snp
625	G	A	38	0.00395835	snp
625	G	C	4	0.000416668	snp
625	G	T	999	0.104063	snp
626	G	A	177	0.0184376	snp
626	G	T	74	0.00770836	snp
627	T	A	1	0.000104167	snp
627	T	C	1	0.000104167	snp
628	T	C	309	0.0321876	snp
629	C	A	2	0.000208334	snp
629	C	T	163	0.0169792	snp
630	T	A	2	0.000208334	snp
630	T	C	6	0.000625002	snp
630	T	G	1	0.000104167	snp
631	T	C	6	0.000625002	snp
631	T	G	3	0.000312501	snp
632	C	A	12	0.00125	snp
632	C	T	31	0.00322918	snp
633	T	G	1	0.000104167	snp
634	.	C	1	0.000104167	ins
634	.	T	2	0.000208334	ins
634	T	A	4	0.000416668	snp
634	T	C	12	0.00125	snp
635	C	.	1	0.000104167	del
635	C	T	260	0.0270834	snp
636	G	A	4	0.000416668	snp
636	G	T	3	0.000312501	snp
637	T	A	1	0.000104167	snp
637	T	C	18	0.00187501	snp
638	A	G	3	0.000312501	snp
639	A	G	6	0.000625002	snp
639	A	T	2	0.000208334	snp
640	G	A	20	0.00208334	snp
640	G	T	6	0.000625002	snp
641	A	C	2	0.000208334	snp
641	A	G	12	0.00125	snp
641	A	T	7	0.000729169	snp
642	A	C	2	0.000208334	snp
642	A	G	485	0.050521	snp
643	C	A	4	0.000416668	snp
643	C	T	699	0.0728127	snp
644	G	A	3	0.000312501	snp
644	G	C	1	0.000104167	snp
644	G	T	4	0.000416668	snp
645	G	A	6	0.000625002	snp
646	T	C	19	0.00197917	snp
647	A	G	4	0.000416668	snp
647	A	T	1	0.000104167	snp
648	A	G	9	0.000937503	snp
649	T	C	44	0.00458335	snp
650	A	G	1	0.000104167	snp
651	A	G	3	0.000312501	snp
652	A	C	1	0.000104167	snp
652	A	G	266	0.0277084	snp
652	A	T	5	0.000520835	snp
653	G	A	10	0.00104167	snp
653	G	T	1	0.000104167	snp
654	G	A	18	0.00187501	snp
655	A	G	66	0.00687502	snp
655	A	T	11	0.00114584	snp
656	G	A	10	0.00104167	snp
656	G	T	6	0.000625002	snp
657	C	T	86	0.00895836	snp
658	T	A	6	0.000625002	snp
658	T	C	95	0.00989586	snp
658	T	G	3	0.000312501	snp
659	G	A	8	0.000833336	snp
659	G	T	1	0.000104167	snp
660	G	A	10	0.00104167	snp
660	G	T	2	0.000208334	snp
661	T	A	1	0.000104167	snp
661	T	C	31	0.00322918	snp
662	G	A	13	0.00135417	snp
662	G	C	2	0.000208334	snp
662	G	T	30	0.00312501	snp
663	G	A	6	0.000625002	snp
663	G	T	10	0.00104167	snp
664	C	A	3	0.000312501	snp
664	C	G	9	0.000937503	snp
664	C	T	315	0.0328126	snp
665	C	T	26	0.00270834	snp
666	A	C	1	0.000104167	snp
666	A	G	10	0.00104167	snp
666	A	T	1	0.000104167	snp
667	T	C	63	0.00656252	snp
668	A	G	8	0.000833336	snp
668	A	T	9	0.000937503	snp
669	G	.	44	0.00458335	del
669	G	A	107	0.0111459	snp
669	G	T	4	0.000416668	snp
670	T	.	44	0.00458335	del
670	T	C	96	0.01	snp
670	T	G	4	0.000416668	snp
671	T	.	44	0.00458335	del
671	T	C	23	0.00239584	snp
672	A	.	12	0.00125	del
672	A	G	12	0.00125	snp
673	C	.	12	0.00125	del
673	C	T	690	0.0718752	snp
674	G	.	12	0.00125	del
674	G	A	38	0.00395835	snp
674	G	T	9	0.000937503	snp
675	G	.	12	0.00125	del
675	G	A	41	0.00427085	snp
675	G	C	7	0.000729169	snp
675	G	T	54	0.00562502	snp
676	C	.	13	0.00135417	del
676	C	A	20	0.00208334	snp
676	C	T	290	0.0302084	snp
677	G	.	13	0.00135417	del
677	G	A	522	0.0543752	snp
677	G	C	1	0.000104167	snp
677	G	T	3	0.000312501	snp
678	C	.	12	0.00125	del
678	C	A	2	0.000208334	snp
678	C	T	198	0.0206251	snp
679	C	.	12	0.00125	del
679	C	A	7	0.000729169	snp
679	C	T	250	0.0260417	snp
680	G	.	12	0.00125	del
680	G	A	395	0.041146	snp
680	G	T	11	0.00114584	snp
681	A	.	13	0.00135417	del
681	A	C	51	0.00531252	snp
681	A	G	141	0.0146875	snp
682	T	.	14	0.00145834	del
682	T	C	353	0.0367709	snp
682	T	G	87	0.00906253	snp
683	C	.	18	0.00187501	del
683	C	A	7	0.000729169	snp
683	C	T	3749	0.390522	snp
[truncated: 63,947 more rows]

## Sheet: S5_regional_mutation_frequency
position	number_of_mutations	region
4	93	non-assay
5	23	non-assay
6	14	non-assay
7	48	non-assay
8	39	non-assay
9	31	non-assay
10	322	non-assay
11	238	non-assay
12	413	non-assay
13	780	non-assay
14	3214	non-assay
15	32	non-assay
16	49	non-assay
17	65	non-assay
18	234	non-assay
19	561	non-assay
20	119	non-assay
21	1275	non-assay
22	412	non-assay
23	129	non-assay
24	134	non-assay
25	150	non-assay
26	297	non-assay
27	193	non-assay
28	336	non-assay
29	266	non-assay
30	627	non-assay
31	116	non-assay
32	44	non-assay
33	67	non-assay
34	179	non-assay
35	165	non-assay
36	514	non-assay
37	190	non-assay
38	20	non-assay
39	17	non-assay
40	57	non-assay
41	90	non-assay
42	53	non-assay
43	44	non-assay
44	285	non-assay
45	48	non-assay
46	3	non-assay
47	6	non-assay
48	97	non-assay
49	20	non-assay
50	39	non-assay
51	3	non-assay
52	5	non-assay
53	3	non-assay
54	24	non-assay
55	9	non-assay
56	6	non-assay
57	53	non-assay
58	3	non-assay
59	30	non-assay
60	25	non-assay
61	1681	non-assay
62	21	non-assay
63	54	non-assay
64	297	non-assay
65	40	non-assay
66	4030	non-assay
67	17	non-assay
68	22	non-assay
69	13	non-assay
70	8	non-assay
71	10	non-assay
72	6	non-assay
73	4	non-assay
74	6	non-assay
75	33	non-assay
76	63	non-assay
77	51	non-assay
78	62	non-assay
79	49	non-assay
80	21	non-assay
81	38	non-assay
82	102	non-assay
83	87	non-assay
84	1746	non-assay
85	9	non-assay
86	17	non-assay
87	32	non-assay
88	46	non-assay
89	13	non-assay
90	68	non-assay
91	238	non-assay
92	338	non-assay
93	34	non-assay
94	231	non-assay
95	81	non-assay
96	268	non-assay
97	34	non-assay
98	198	non-assay
99	355	non-assay
100	4885	non-assay
101	326	non-assay
102	76	non-assay
103	320	non-assay
104	11	non-assay
105	725	non-assay
106	2465	non-assay
107	22	non-assay
108	30	non-assay
109	16	non-assay
110	209	non-assay
111	12	non-assay
112	10	non-assay
113	28	non-assay
114	14	non-assay
115	11	non-assay
116	12	non-assay
117	138	non-assay
118	99	non-assay
119	278	non-assay
120	41	non-assay
121	243	non-assay
122	47	non-assay
123	83	non-assay
124	134	non-assay
125	64	non-assay
126	184	non-assay
127	372	non-assay
128	32	non-assay
129	69	non-assay
130	24	non-assay
131	1	non-assay
132	29	non-assay
133	21	non-assay
134	26	non-assay
135	7	non-assay
136	96	non-assay
137	150	non-assay
138	14	non-assay
139	23	non-assay
140	1782	non-assay
141	78	non-assay
142	27	non-assay
143	863	non-assay
144	26	non-assay
145	201	non-assay
146	39	non-assay
147	763	non-assay
148	14	non-assay
149	102	non-assay
150	10	non-assay
151	181	non-assay
152	92	non-assay
153	46	non-assay
154	12	non-assay
155	61	non-assay
156	114	non-assay
157	159	non-assay
158	139	non-assay
159	28	non-assay
160	773	non-assay
161	298	non-assay
162	745	non-assay
163	53	non-assay
164	2	non-assay
165	149	non-assay
166	6	non-assay
167	175	non-assay
168	53	non-assay
169	70	non-assay
170	18	non-assay
171	212	non-assay
172	145	non-assay
173	196	non-assay
174	9662	non-assay
175	116	non-assay
176	274	non-assay
177	95	non-assay
178	153	non-assay
179	157	non-assay
180	952	non-assay
181	62	non-assay
182	32	non-assay
183	306	non-assay
184	30	non-assay
185	250	non-assay
186	2359	non-assay
187	712	non-assay
188	493	non-assay
189	1556	non-assay
190	349	non-assay
191	145	non-assay
192	188	non-assay
193	235	non-assay
194	32	non-assay
195	58	non-assay
196	32	non-assay
197	54	non-assay
198	262	non-assay
199	1726	non-assay
200	63	non-assay
201	3607	non-assay
202	130	non-assay
203	12650	non-assay
204	41808	non-assay
205	159	non-assay
206	148	non-assay
207	389	non-assay
208	217	non-assay
209	101	non-assay
210	48028	non-assay
211	73	non-assay
212	50	non-assay
213	261	non-assay
214	398	non-assay
215	196	non-assay
216	141	non-assay
217	92	non-assay
218	291	non-assay
219	1541	non-assay
220	103	non-assay
221	304	non-assay
222	24014	non-assay
223	398	non-assay
224	371	non-assay
225	145	non-assay
226	6	non-assay
227	459	non-assay
228	114	non-assay
229	40	non-assay
230	113	non-assay
231	37	non-assay
232	139	non-assay
233	114	non-assay
234	39	non-assay
235	68	non-assay
236	82	non-assay
237	134	non-assay
238	270	non-assay
239	77	non-assay
240	229	non-assay
241	934297	non-assay
242	268	non-assay
243	88	non-assay
244	131	non-assay
245	586	non-assay
246	660	non-assay
247	230	non-assay
248	306	non-assay
249	62	non-assay
250	16	non-assay
251	41	non-assay
252	216	non-assay
253	108	non-assay
254	47	non-assay
255	52	non-assay
256	138	non-assay
257	194	non-assay
258	422	non-assay
259	69	non-assay
260	55	non-assay
261	13	non-assay
262	34	non-assay
263	51	non-assay
264	41	non-assay
265	138	non-assay
269	222	non-assay
270	71	non-assay
271	40	non-assay
272	153	non-assay
273	12	non-assay
274	603	non-assay
275	521	non-assay
276	35	non-assay
277	549	non-assay
278	59	non-assay
279	54	non-assay
280	264	non-assay
281	49	non-assay
282	51	non-assay
283	64	non-assay
284	288	non-assay
285	198	non-assay
286	83	non-assay
287	30	non-assay
288	14	non-assay
289	143	non-assay
290	14	non-assay
291	83	non-assay
292	2489	non-assay
293	64	non-assay
294	28	non-assay
295	42	non-assay
296	13	non-assay
297	16	non-assay
298	185	non-assay
299	18	non-assay
300	196	non-assay
301	34	non-assay
302	19	non-assay
303	11	non-assay
304	143	non-assay
305	35	non-assay
306	21	non-assay
307	149	non-assay
308	9	non-assay
309	84	non-assay
310	22	non-assay
311	133	non-assay
312	16	non-assay
313	35684	non-assay
314	69	non-assay
315	474	non-assay
316	75	non-assay
317	61	non-assay
318	9	non-assay
319	83	non-assay
320	18	non-assay
321	9	non-assay
322	106	non-assay
323	29	non-assay
324	40	non-assay
325	43	non-assay
326	14	non-assay
327	3	non-assay
328	6	non-assay
329	9	non-assay
330	6	non-assay
331	54	non-assay
332	85	non-assay
333	4	non-assay
334	33	non-assay
335	3548	non-assay
336	33	non-assay
337	2138	non-assay
338	66	non-assay
339	10	non-assay
340	595	non-assay
341	35	non-assay
342	11	non-assay
343	434	non-assay
344	836	non-assay
345	79	non-assay
346	3059	non-assay
347	678	non-assay
348	82	non-assay
349	8	non-assay
350	104	non-assay
351	46	non-assay
352	76	non-assay
353	215	non-assay
354	155	non-assay
355	591	non-assay
356	170	non-assay
357	6	non-assay
358	75	non-assay
359	5	non-assay
360	3	non-assay
361	379	non-assay
362	281	non-assay
363	41	non-assay
364	483	non-assay
365	74	non-assay
366	65	non-assay
367	283	non-assay
368	43	non-assay
369	13	non-assay
370	709	non-assay
371	27	non-assay
372	11	non-assay
373	293	non-assay
374	749	non-assay
375	14	non-assay
376	1823	non-assay
377	55	non-assay
378	17	non-assay
379	697	non-assay
380	19	non-assay
381	6	non-assay
382	114	non-assay
383	77	non-assay
384	132	non-assay
385	86	non-assay
386	41	non-assay
387	41	non-assay
388	91	non-assay
389	35	non-assay
390	34	non-assay
391	74	non-assay
392	124	non-assay
393	95	non-assay
394	75	non-assay
395	7	non-assay
396	254	non-assay
397	32	non-assay
398	797	non-assay
399	32	non-assay
400	1654	non-assay
401	101	non-assay
402	2	non-assay
403	80	non-assay
405	74	non-assay
406	42	non-assay
407	211	non-assay
408	657	non-assay
409	58	non-assay
410	272	non-assay
411	48	non-assay
412	172	non-assay
413	6	non-assay
414	65	non-assay
415	48	non-assay
416	5	non-assay
417	1	non-assay
418	21	non-assay
419	57	non-assay
420	7	non-assay
421	297	non-assay
422	24	non-assay
423	1	non-assay
424	21	non-assay
425	168	non-assay
426	60	non-assay
427	116	non-assay
428	203	non-assay
429	43	non-assay
430	96	non-assay
431	28	non-assay
432	9	non-assay
433	50	non-assay
434	270	non-assay
435	125	non-assay
436	13	non-assay
437	19	non-assay
438	238	non-assay
439	30	non-assay
440	109	non-assay
441	19	non-assay
442	172	non-assay
443	387	non-assay
444	30	non-assay
445	81673	non-assay
446	39	non-assay
447	12	non-assay
448	53	non-assay
449	122	non-assay
450	67	non-assay
451	67	non-assay
452	15	non-assay
453	46	non-assay
454	134	non-assay
455	15	non-assay
456	2	non-assay
457	17	non-assay
458	39	non-assay
459	158	non-assay
460	61	non-assay
461	10	non-assay
462	17	non-assay
463	366	non-assay
464	5	non-assay
465	7	non-assay
466	240	non-assay
467	3	non-assay
468	3	non-assay
469	871	non-assay
470	9	non-assay
471	1	non-assay
472	72	non-assay
473	38	non-assay
474	9	non-assay
475	338	non-assay
476	43	non-assay
477	10	non-assay
478	314	non-assay
479	6	non-assay
480	4	non-assay
481	274	non-assay
482	95	non-assay
483	70	non-assay
484	37	assay
485	15	assay
486	42	assay
487	621	assay
488	99	assay
489	281	assay
490	753	assay
491	13	assay
492	74	assay
493	167	assay
494	26	assay
495	115	assay
496	43	assay
497	361	assay
498	90	assay
499	14	assay
500	63	assay
501	40	assay
502	10	assay
503	517	assay
504	169	assay
505	286	assay
506	152	assay
507	25	assay
508	214	assay
509	668	assay
510	1309	assay
511	1366	assay
512	1476	assay
513	1406	assay
514	1537	assay
515	1368	assay
516	1897	assay
517	2551	assay
518	3128	assay
519	1935	assay
520	1996	assay
521	2122	assay
522	1415	non-assay
523	822	non-assay
524	136	non-assay
525	13	non-assay
526	1760	non-assay
527	1024	non-assay
528	8	non-assay
529	3281	non-assay
530	52	non-assay
531	14	non-assay
532	189	non-assay
533	63	non-assay
534	114	non-assay
535	31	non-assay
536	10	non-assay
537	10	non-assay
538	58	non-assay
539	821	non-assay
540	12	non-assay
541	409	non-assay
542	102	non-assay
543	37	non-assay
544	354	non-assay
545	86	non-assay
546	9	non-assay
547	67	non-assay
548	79	non-assay
549	54	non-assay
550	102	non-assay
551	8	non-assay
552	14	non-assay
553	129	non-assay
554	9	non-assay
555	10	non-assay
556	735	non-assay
557	16	non-assay
558	26	non-assay
559	98	non-assay
560	64	non-assay
561	25	non-assay
562	84	non-assay
563	43	non-assay
564	52	non-assay
565	38	non-assay
566	6	non-assay
567	8	non-assay
568	45	non-assay
569	898	non-assay
570	37	non-assay
571	473	non-assay
572	9	non-assay
573	7	non-assay
574	18	non-assay
575	554	non-assay
576	16	non-assay
577	53	non-assay
578	65	non-assay
579	7	non-assay
580	73	non-assay
581	62	non-assay
582	26	non-assay
583	1559	non-assay
584	130	non-assay
585	5	non-assay
586	376	non-assay
587	60	non-assay
588	10	non-assay
589	428	non-assay
590	51	non-assay
591	7	non-assay
592	298	non-assay
593	4276	non-assay
594	333	non-assay
595	56	non-assay
596	260	non-assay
597	247	non-assay
598	312	non-assay
599	251	non-assay
600	81	non-assay
601	752	non-assay
602	15	non-assay
603	49	non-assay
604	119	non-assay
605	543	non-assay
606	836	non-assay
607	21	non-assay
608	40	non-assay
609	17	non-assay
610	111	non-assay
611	217	non-assay
612	15	non-assay
613	307	non-assay
614	128	non-assay
615	123	non-assay
616	16	non-assay
617	63	non-assay
618	81	non-assay
619	205	non-assay
620	101	non-assay
621	104	non-assay
622	184	non-assay
623	25	non-assay
624	18	non-assay
625	1041	non-assay
626	251	non-assay
627	2	non-assay
628	309	non-assay
629	165	non-assay
630	9	non-assay
631	9	non-assay
632	43	non-assay
633	1	non-assay
634	19	non-assay
635	261	non-assay
636	7	non-assay
637	19	non-assay
638	3	non-assay
639	8	non-assay
640	26	non-assay
641	21	non-assay
642	487	non-assay
643	703	non-assay
644	8	non-assay
645	6	non-assay
646	19	non-assay
647	5	non-assay
648	9	non-assay
649	44	non-assay
650	1	non-assay
651	3	non-assay
652	272	non-assay
653	11	non-assay
654	18	non-assay
655	77	non-assay
656	16	non-assay
657	86	non-assay
658	104	non-assay
659	9	non-assay
660	12	non-assay
661	32	non-assay
662	45	non-assay
663	16	non-assay
664	327	non-assay
665	26	non-assay
666	12	non-assay
667	63	non-assay
668	17	non-assay
669	155	non-assay
670	144	non-assay
671	67	non-assay
672	24	non-assay
673	702	non-assay
674	59	non-assay
675	114	non-assay
676	323	non-assay
677	539	non-assay
678	212	non-assay
679	269	non-assay
680	418	non-assay
681	205	non-assay
682	454	non-assay
683	3774	non-assay
684	13	non-assay
685	280	non-assay
686	3130	non-assay
687	3141	non-assay
688	3332	non-assay
689	3265	non-assay
690	3963	non-assay
691	3298	non-assay
692	3437	non-assay
693	3105	non-assay
694	3172	non-assay
695	1138	non-assay
696	986	non-assay
697	110	non-assay
698	33	non-assay
699	4	non-assay
700	24	non-assay
701	233	non-assay
702	22	non-assay
703	246	non-assay
704	412	non-assay
705	239	non-assay
706	597	non-assay
707	39	non-assay
708	41	non-assay
709	144	non-assay
710	54	non-assay
711	18	non-assay
712	55	non-assay
713	318	non-assay
714	344	non-assay
715	290	non-assay
716	22	non-assay
717	20	non-assay
718	862	non-assay
719	30	non-assay
720	10	non-assay
721	43	non-assay
722	51	non-assay
723	42	non-assay
724	15	non-assay
725	1	non-assay
726	4	non-assay
727	15	non-assay
728	3	non-assay
729	34	non-assay
730	34	non-assay
731	32	non-assay
732	113	non-assay
733	17820	non-assay
734	33	non-assay
735	16	non-assay
736	29	non-assay
737	13	non-assay
738	19	non-assay
739	119	non-assay
740	27	non-assay
741	6	non-assay
742	87	non-assay
743	15	non-assay
744	62	non-assay
745	1656	non-assay
746	19	non-assay
747	4	non-assay
748	9	non-assay
749	49	non-assay
750	13	non-assay
751	419	non-assay
752	30	non-assay
753	85	non-assay
754	55	non-assay
755	2	non-assay
756	2	non-assay
757	14	non-assay
758	186	non-assay
759	3	non-assay
760	18	non-assay
761	1268	non-assay
762	30	non-assay
763	126	non-assay
764	9	non-assay
765	19	non-assay
766	31	non-assay
767	11	non-assay
768	11	non-assay
769	18	non-assay
770	24	non-assay
771	25	non-assay
772	1194	non-assay
773	7	non-assay
774	362	non-assay
775	224	non-assay
776	12	non-assay
777	21	non-assay
778	182	non-assay
779	16	non-assay
780	17	non-assay
781	38	non-assay
782	30	non-assay
783	23	non-assay
784	201	non-assay
785	28	non-assay
786	108	non-assay
787	57	non-assay
788	59	non-assay
789	22	non-assay
790	251	non-assay
791	28	non-assay
792	82	non-assay
793	163	non-assay
794	99	non-assay
795	4	non-assay
796	46	non-assay
797	10	non-assay
798	85	non-assay
799	621	non-assay
800	3	non-assay
801	3	non-assay
802	30	non-assay
803	1	non-assay
804	1	non-assay
805	688	assay
806	484	assay
807	69	assay
808	114	assay
809	198	assay
810	74	assay
811	665	assay
812	42	assay
813	513	assay
814	176	assay
815	982	assay
816	134	assay
817	108	assay
818	23	assay
819	11	assay
820	1432	assay
821	27	assay
822	3	assay
823	7269	assay
824	3	assay
825	2	assay
826	78	assay
827	7	assay
828	15	assay
829	4160	assay
830	3	assay
831	83	assay
832	1647	assay
833	791	assay
834	35	assay
835	1508	assay
836	1	assay
837	6	assay
838	57	non-assay
839	90	non-assay
840	113	non-assay
841	641	non-assay
842	270	non-assay
843	584	non-assay
844	73	non-assay
845	73	non-assay
846	19	non-assay
847	530	non-assay
848	12	non-assay
849	1	non-assay
850	396	non-assay
851	150	non-assay
852	2	non-assay
853	457	non-assay
854	514	non-assay
855	32	non-assay
856	178	non-assay
857	98	non-assay
859	80	non-assay
860	14	non-assay
861	33	non-assay
862	84	non-assay
865	233	non-assay
866	155	non-assay
868	59	non-assay
869	7	non-assay
870	70	non-assay
871	75	non-assay
872	1936	non-assay
873	21	non-assay
874	690	assay
875	775	assay
876	24	assay
877	48	assay
878	1222	assay
879	3	assay
880	20	assay
881	135	assay
882	1025	assay
883	31	assay
884	3513	assay
885	107	assay
886	32	assay
887	24	assay
888	126	assay
889	55	assay
890	40	assay
891	31	assay
892	28	assay
893	8	assay
894	15	assay
895	98	assay
896	711	assay
897	581	non-assay
898	18	non-assay
899	174	non-assay
900	1029	non-assay
901	83	non-assay
902	37	non-assay
903	77	non-assay
904	481	non-assay
905	936	non-assay
906	190	non-assay
907	39	non-assay
908	16	non-assay
909	1	non-assay
910	127	non-assay
911	65	non-assay
912	442	non-assay
913	460506	non-assay
914	72	non-assay
915	59	non-assay
916	105	non-assay
918	1	non-assay
919	34	non-assay
920	1942	non-assay
921	11	non-assay
922	870	non-assay
923	82	non-assay
924	15	non-assay
925	363	non-assay
926	69	non-assay
927	11	non-assay
928	9	non-assay
929	586	non-assay
930	1	non-assay
931	24	non-assay
932	72	non-assay
933	16	non-assay
934	893	non-assay
935	52	non-assay
936	3774	non-assay
937	86	non-assay
938	4	non-assay
939	132	non-assay
940	316	non-assay
941	27	non-assay
942	760	non-assay
943	163	non-assay
944	97	non-assay
945	77	non-assay
946	18	non-assay
947	57	non-assay
948	5	non-assay
949	280	non-assay
950	84	non-assay
951	34	non-assay
952	201	non-assay
953	11	non-assay
954	32	non-assay
955	174	non-assay
956	43	non-assay
957	15	non-assay
958	324	non-assay
959	213	non-assay
960	454	non-assay
961	157	non-assay
962	12	non-assay
963	100	non-assay
964	74	non-assay
965	5	non-assay
966	1	non-assay
967	413	non-assay
968	12	non-assay
969	72	non-assay
970	204	non-assay
971	2	non-assay
973	45	non-assay
974	12	non-assay
975	20	non-assay
976	92	non-assay
977	50	non-assay
978	3	non-assay
979	40	non-assay
980	4	non-assay
981	48	non-assay
982	29	non-assay
985	1	non-assay
986	14	non-assay
987	15	non-assay
988	83	non-assay
989	51	non-assay
990	10	non-assay
991	139	non-assay
992	28	non-assay
993	20	non-assay
994	112	non-assay
995	2	non-assay
996	2	non-assay
997	112	non-assay
998	9	non-assay
999	107	non-assay
1000	30	non-assay
1001	7	non-assay
1002	40	non-assay
1003	48	non-assay
1004	23	non-assay
1005	395	non-assay
1006	77	non-assay
1007	21	non-assay
1008	70	non-assay
1009	329	non-assay
1012	50	non-assay
1013	5	non-assay
1014	27	non-assay
1015	81	non-assay
1016	22	non-assay
1017	11	non-assay
1018	64	non-assay
1019	1	non-assay
1021	27	non-assay
1022	33	non-assay
1023	1	non-assay
1024	19	non-assay
1025	20	non-assay
1026	14	non-assay
1027	16	non-assay
1028	12	non-assay
1029	13	non-assay
1030	32	non-assay
1032	2	non-assay
1033	119	non-assay
1034	35	non-assay
1035	8	non-assay
1036	8	non-assay
1037	6	non-assay
1038	11	non-assay
1039	27	non-assay
1040	30	non-assay
1041	15	non-assay
1042	74	non-assay
1043	57	non-assay
1044	124	non-assay
1045	29	non-assay
1046	14	non-assay
1047	7	non-assay
1048	1046	non-assay
1049	31	non-assay
1050	9	non-assay
1051	39	non-assay
1052	32	non-assay
1053	3	non-assay
1054	481	non-assay
1055	23	non-assay
1056	26	non-assay
1057	475	non-assay
1058	97	non-assay
1059	109739	non-assay
1060	1508	non-assay
1061	18	non-assay
1062	20	non-assay
1063	1017	non-assay
1064	159	non-assay
1065	73	non-assay
1066	243	non-assay
1067	159	non-assay
1068	148	non-assay
1069	184	non-assay
1070	7	non-assay
1071	30	non-assay
1072	138	non-assay
1073	29	non-assay
1074	13	non-assay
1075	13	non-assay
1076	303	non-assay
1077	720	non-assay
1078	60	non-assay
1079	94	non-assay
1080	73	non-assay
1081	44	non-assay
1082	3	non-assay
1083	2	non-assay
1084	9	non-assay
1085	366	non-assay
1086	24	non-assay
1087	306	non-assay
1088	39	non-assay
1089	8	non-assay
1090	79	non-assay
1091	582	non-assay
1092	2	non-assay
1093	415	non-assay
1094	58	non-assay
1095	33	non-assay
1096	37	non-assay
1097	35	non-assay
1098	28	non-assay
1099	86	non-assay
1100	9	non-assay
1101	446	non-assay
1102	1177	non-assay
1103	358	non-assay
1104	221	non-assay
1105	18	non-assay
1106	25	non-assay
1107	66	non-assay
1108	305	non-assay
1109	29	non-assay
1110	44	non-assay
1111	296	non-assay
1112	44	non-assay
1113	405	non-assay
1114	111	non-assay
1115	18	non-assay
1116	60	non-assay
1117	47	non-assay
1118	7	non-assay
1119	7	non-assay
1120	17	non-assay
1121	72	non-assay
1122	453	non-assay
1123	57	non-assay
1124	44	non-assay
1125	84	non-assay
1126	300	non-assay
1127	24	non-assay
1128	25	non-assay
1129	61	non-assay
1130	1	non-assay
1131	47	non-assay
1132	89	non-assay
1133	10	non-assay
1134	24	non-assay
1135	214	non-assay
1136	7	non-assay
1137	12	non-assay
1138	60	non-assay
1139	302	non-assay
1140	38	non-assay
1141	343	non-assay
1142	226	non-assay
1143	18	non-assay
1144	27	non-assay
1145	31	non-assay
1146	100	non-assay
1147	61	non-assay
1148	554	non-assay
1149	93	non-assay
1150	782	non-assay
1151	24	non-assay
1152	12	non-assay
1153	6	non-assay
1154	2333	non-assay
1155	121	non-assay
1156	103	non-assay
1157	377	non-assay
1158	51	non-assay
1159	11	non-assay
1160	3	non-assay
1161	16	non-assay
1162	59	non-assay
1163	9894	non-assay
1164	5	non-assay
1165	67	non-assay
1166	12	non-assay
1167	77	non-assay
1168	176	non-assay
1169	36	non-assay
1170	803	non-assay
1171	251	non-assay
1172	54	non-assay
1173	16	non-assay
1174	198	non-assay
1175	116	non-assay
1176	4	non-assay
1177	223	non-assay
1178	161	non-assay
1179	100	non-assay
1180	1078	non-assay
1181	855	non-assay
1182	68	non-assay
1183	29	non-assay
1184	88	non-assay
1185	369	non-assay
1186	290	non-assay
1187	9	non-assay
1188	113	non-assay
1189	35	non-assay
1190	2155	non-assay
1191	6754	non-assay
1192	27	non-assay
1193	14	non-assay
1194	74	non-assay
1195	335	non-assay
1196	21	non-assay
1197	53	non-assay
1198	32	non-assay
1199	5	non-assay
1200	8	non-assay
1201	358	non-assay
1202	112	non-assay
1203	9	non-assay
1204	156	non-assay
1205	135	non-assay
1206	32	non-assay
1207	40	non-assay
1208	111	non-assay
1209	11	non-assay
1210	1382	non-assay
1211	102	non-assay
1212	155	non-assay
1213	217	non-assay
1214	135	non-assay
1215	22	non-assay
1216	75	non-assay
1217	7	non-assay
1218	2042	non-assay
1219	24	non-assay
1220	26	non-assay
1221	269	non-assay
1222	166	non-assay
1223	543	non-assay
1224	3	non-assay
1225	188	non-assay
1226	70	non-assay
1227	29	non-assay
1228	27	non-assay
1229	167	non-assay
1230	351	non-assay
1231	1773	non-assay
1234	23	non-assay
1235	27	non-assay
1236	573	non-assay
1237	235	non-assay
1238	173	non-assay
1239	34	non-assay
1240	44	non-assay
1242	4	non-assay
1243	109	non-assay
1244	37	non-assay
1245	215	non-assay
1246	20	non-assay
1247	13	non-assay
1248	25	non-assay
1249	188	non-assay
1250	13	non-assay
1251	119	non-assay
1252	27	non-assay
1253	24	non-assay
1254	123	non-assay
1255	91	non-assay
1256	1	non-assay
1258	2	non-assay
1259	1	non-assay
1260	14	non-assay
1261	42	non-assay
1262	91	non-assay
1263	1428	non-assay
1264	488	non-assay
1265	296	non-assay
1266	37	non-assay
1267	3459	non-assay
1268	193	non-assay
1269	181	non-assay
1270	128	non-assay
1271	34	non-assay
1273	47	non-assay
1274	996	non-assay
1275	5	non-assay
1276	11	non-assay
1277	7	non-assay
1278	29	non-assay
1279	58	non-assay
1280	148	non-assay
1281	114	non-assay
1282	59	non-assay
1283	26	non-assay
1284	268	non-assay
1285	23	non-assay
1288	2452	non-assay
1289	5	non-assay
1290	20	non-assay
1291	82	non-assay
1292	1724	non-assay
1293	14	non-assay
1294	7	non-assay
1297	31	non-assay
1298	176	non-assay
1299	82	non-assay
1300	221	non-assay
1301	8	non-assay
1302	1120	non-assay
1303	225	non-assay
1304	762	non-assay
1305	84	non-assay
1306	298	non-assay
1307	15	non-assay
1308	41	non-assay
1309	87	non-assay
1310	73	non-assay
1311	69	non-assay
1312	193	non-assay
1313	190	non-assay
1314	965	non-assay
1315	47	non-assay
1316	25	non-assay
1317	62	non-assay
1318	17	non-assay
1319	118	non-assay
1320	20	non-assay
1321	1151	non-assay
1322	114	non-assay
1323	128	non-assay
1324	12	non-assay
1325	60	non-assay
1326	296	non-assay
1327	59	non-assay
1328	38	non-assay
1329	80	non-assay
1330	59	non-assay
1331	9	non-assay
1332	21	non-assay
1333	77	non-assay
1334	10	non-assay
1335	7	non-assay
1336	56	non-assay
1337	6	non-assay
1338	3	non-assay
1339	21	non-assay
1340	41	non-assay
1341	5	non-assay
1342	1764	non-assay
1343	52	non-assay
1344	885	non-assay
1345	10	non-assay
1346	1090	non-assay
1347	1473	non-assay
1348	1327	non-assay
1349	44	non-assay
1350	141	non-assay
1351	22	non-assay
1352	15	non-assay
1353	143	non-assay
1354	40	non-assay
1355	35	non-assay
1356	2	non-assay
1357	37	non-assay
1358	1153	non-assay
1359	24	non-assay
1360	16	non-assay
1361	96	non-assay
1362	1	non-assay
1363	35	non-assay
1364	3	non-assay
1365	13	non-assay
1366	17	non-assay
1367	26	non-assay
1368	50	non-assay
1369	12	non-assay
1370	25	non-assay
1371	76	non-assay
1372	11	non-assay
1375	196	non-assay
1376	463	non-assay
1377	349	non-assay
1378	31	non-assay
1379	1177	non-assay
1380	1183	non-assay
1381	73	non-assay
1383	1	non-assay
1384	251	non-assay
1385	1457	non-assay
1386	62	non-assay
1387	1178	non-assay
1388	10	non-assay
1389	36	non-assay
1390	74	non-assay
1391	48	non-assay
1392	1350	non-assay
1393	26	non-assay
1394	31	non-assay
1395	45	non-assay
1396	86	non-assay
1397	522	non-assay
1398	4	non-assay
1399	104	non-assay
1400	105	non-assay
1401	306	non-assay
1402	8	non-assay
1403	175	non-assay
1404	572	non-assay
1405	71	non-assay
1406	7	non-assay
1407	141	non-assay
1408	594	non-assay
1409	9	non-assay
1410	3	non-assay
1411	44	non-assay
1412	73	non-assay
1413	32	non-assay
1414	23	non-assay
1415	187	non-assay
1416	50	non-assay
1417	193	non-assay
1418	42	non-assay
1419	894	non-assay
1420	1146	non-assay
1421	38	non-assay
1422	17	non-assay
1423	79	non-assay
1424	7	non-assay
1425	22	non-assay
1426	826	non-assay
1427	1777	non-assay
1428	9	non-assay
1429	66	non-assay
1430	52	non-assay
1431	91	non-assay
1432	93	non-assay
1433	69	non-assay
1434	31	non-assay
1435	96	non-assay
1436	25	non-assay
1437	689	non-assay
1438	250	non-assay
1439	355	non-assay
1440	546	non-assay
1441	1014	non-assay
1442	84	non-assay
1443	5	non-assay
1444	358	non-assay
1445	44	non-assay
1446	4	non-assay
1447	35	non-assay
1448	10	non-assay
1449	188	non-assay
1450	58	non-assay
1451	21	non-assay
1452	129	non-assay
1453	33	non-assay
1454	444	non-assay
1455	28	non-assay
1456	317	non-assay
1457	1258	non-assay
1458	132	non-assay
1459	16	non-assay
1460	3	non-assay
1461	618	non-assay
1462	102	non-assay
1463	406	non-assay
1464	702	non-assay
1465	32	non-assay
1466	43	non-assay
1467	23	non-assay
1468	40	non-assay
1469	242	non-assay
1470	26	non-assay
1471	954	non-assay
1472	47	non-assay
1473	1153	non-assay
1474	38	non-assay
1475	8	non-assay
1476	79	non-assay
1477	62	non-assay
1478	32	non-assay
1479	219	non-assay
1480	370	non-assay
1481	19	non-assay
1482	754	non-assay
1483	108	non-assay
1484	1	non-assay
1486	31	non-assay
1487	115	non-assay
1488	2	non-assay
1489	454	non-assay
1490	21	non-assay
1492	9	non-assay
1493	27	non-assay
1494	15	non-assay
1495	775	non-assay
1496	13	non-assay
1498	617	non-assay
1499	96	non-assay
1500	39	non-assay
1501	159	non-assay
1502	8	non-assay
1503	2	non-assay
1504	12	non-assay
1505	19	non-assay
1506	7	non-assay
1507	36	non-assay
1508	89	non-assay
1509	39	non-assay
1510	29	non-assay
1512	1	non-assay
1513	5748	non-assay
1514	1251	non-assay
1515	221	non-assay
1516	130	non-assay
1517	22	non-assay
1518	88	non-assay
1519	431	non-assay
1520	23	non-assay
1521	85	non-assay
1522	22	non-assay
1523	68	non-assay
1524	55	non-assay
1525	17	non-assay
1526	1	non-assay
1527	4	non-assay
1528	494	non-assay
1529	8	non-assay
1530	39	non-assay
1531	107	non-assay
1532	1	non-assay
1533	1	non-assay
1535	164	non-assay
1536	8	non-assay
1537	166	non-assay
1538	2	non-assay
1540	39	non-assay
1541	78	non-assay
1542	88	non-assay
1543	135	non-assay
1544	663	non-assay
1545	201	non-assay
1546	39	non-assay
1547	392	non-assay
1548	129	non-assay
1549	271	non-assay
1550	101	non-assay
1551	128	non-assay
1552	39	non-assay
1553	21	non-assay
1554	81	non-assay
1555	118	non-assay
1556	61	non-assay
1557	17	non-assay
1558	484	non-assay
1559	169	non-assay
1560	11	non-assay
1561	4	non-assay
1562	137	non-assay
1563	88	non-assay
1564	22	non-assay
1565	10	non-assay
1566	6	non-assay
1567	681	non-assay
1568	62	non-assay
1569	1	non-assay
1570	76	non-assay
1571	7	non-assay
1572	626	non-assay
1573	115	non-assay
1574	12	non-assay
1576	706	non-assay
1577	76	non-assay
1578	1099	non-assay
1579	39	non-assay
1580	641	non-assay
1581	12	non-assay
1582	63	non-assay
1583	68	non-assay
1584	43	non-assay
1585	100	non-assay
1586	22	non-assay
1587	51	non-assay
1588	355	non-assay
1589	267	non-assay
1590	265	non-assay
1591	54	non-assay
1592	931	non-assay
1593	1410	non-assay
1594	3058	non-assay
1595	65	non-assay
1596	73	non-assay
1597	43	non-assay
1598	688	non-assay
1599	1163	non-assay
1600	464	non-assay
1601	880	non-assay
1602	576	non-assay
1603	559	non-assay
1604	65	non-assay
1605	736	non-assay
1606	840	non-assay
1607	703	non-assay
1608	112	non-assay
1609	746	non-assay
1610	296	non-assay
1611	18	non-assay
1612	209	non-assay
1613	272	non-assay
1614	7	non-assay
1615	30	non-assay
1616	490	non-assay
1617	35	non-assay
1618	42	non-assay
1619	43	non-assay
1620	48	non-assay
1621	37	non-assay
1622	58	non-assay
1623	293	non-assay
1624	46	non-assay
1625	889	non-assay
1626	23	non-assay
1627	1240	non-assay
1628	50	non-assay
1629	136	non-assay
1630	59	non-assay
1631	41	non-assay
1632	48	non-assay
1633	37	non-assay
1634	45	non-assay
1635	26	non-assay
1636	178	non-assay
1637	19	non-assay
1638	5	non-assay
1639	22	non-assay
1640	85	non-assay
1641	15	non-assay
1642	136	non-assay
1643	14405	non-assay
1644	15	non-assay
1645	59	non-assay
1646	47	non-assay
1647	7	non-assay
1648	845	non-assay
1649	12	non-assay
1650	20	non-assay
1651	28	non-assay
1652	40	non-assay
1653	7	non-assay
1654	14	non-assay
1655	51	non-assay
1656	9	non-assay
1657	159	non-assay
1658	28	non-assay
1659	294	non-assay
1660	14	non-assay
1661	334	non-assay
1662	129	non-assay
1663	207	non-assay
1664	12	non-assay
1665	5	non-assay
1666	57	non-assay
1667	14	non-assay
1668	67	non-assay
1669	29	non-assay
1670	332	non-assay
1671	11	non-assay
1672	24	non-assay
1673	51	non-assay
1674	26	non-assay
1675	74	non-assay
1676	35	non-assay
1677	69	non-assay
1678	129	non-assay
1679	7	non-assay
1680	15	non-assay
1681	530	non-assay
1682	71	non-assay
1683	143	non-assay
1684	4045	non-assay
1685	170	non-assay
1686	66	non-assay
1687	104	non-assay
1688	42	non-assay
1689	24	non-assay
1690	55	non-assay
1691	190	non-assay
1692	49	non-assay
1693	37	non-assay
1694	8	non-assay
1695	2	non-assay
1696	103	non-assay
1697	37	non-assay
1698	18	non-assay
1699	61	non-assay
1700	48	non-assay
1701	69	non-assay
1702	126	non-assay
1703	47	non-assay
1704	10	non-assay
1705	32	non-assay
1706	8	non-assay
1707	108	non-assay
1708	104	non-assay
1709	34	non-assay
1710	533	non-assay
1711	25	non-assay
1712	40	non-assay
1713	19	non-assay
1714	101	non-assay
1715	198	non-assay
1716	240	non-assay
1717	24	non-assay
1718	16	non-assay
1719	70	non-assay
1720	33	non-assay
1721	84	non-assay
1722	1348	non-assay
1723	53	non-assay
1724	15	non-assay
1725	11	non-assay
1726	29	non-assay
1727	56	non-assay
1728	106	non-assay
1729	261	non-assay
1730	177	non-assay
1731	63	non-assay
1732	22	non-assay
1733	8	non-assay
1734	448	non-assay
1735	45	non-assay
1736	64	non-assay
1737	31	non-assay
1738	9523	non-assay
1739	17	non-assay
1740	77	non-assay
1741	232	non-assay
1742	114	non-assay
1743	102	non-assay
1744	37	non-assay
1745	37	non-assay
1746	217	non-assay
1747	229	non-assay
1748	52	non-assay
1749	6	non-assay
1750	37	non-assay
1751	14	non-assay
1752	65	non-assay
1753	85	non-assay
1754	8	non-assay
1755	21	non-assay
1756	73	non-assay
1757	113	non-assay
1758	2992	non-assay
1759	10	non-assay
1760	36	non-assay
1761	2	non-assay
1762	98	non-assay
1763	84	non-assay
1764	11	non-assay
1765	14	non-assay
1766	19	non-assay
1767	15	non-assay
1768	31	non-assay
1769	20	non-assay
1770	10	non-assay
1771	36	non-assay
1772	162	non-assay
1773	6	non-assay
1774	7	non-assay
1775	11	non-assay
1776	4	non-assay
1777	205	non-assay
1778	48	non-assay
1779	236	non-assay
1780	211	non-assay
1781	15	non-assay
1782	74	non-assay
1783	31	non-assay
1784	32	non-assay
1785	15	non-assay
1786	3	non-assay
1787	19	non-assay
1788	30	non-assay
1789	27	non-assay
1790	4	non-assay
1791	33	non-assay
1792	21	non-assay
1793	7	non-assay
1794	17	non-assay
1795	21	non-assay
1796	33	non-assay
1797	2	non-assay
1798	15	non-assay
1799	63	non-assay
1800	112	non-assay
1801	18	non-assay
1802	13	non-assay
1803	79	non-assay
1804	53	non-assay
1805	68	non-assay
1806	47	non-assay
1807	568	non-assay
1808	47	non-assay
1809	30	non-assay
1810	110	non-assay
1811	134	non-assay
1812	1093	non-assay
1813	174	non-assay
1814	6	non-assay
1815	22	non-assay
1816	39	non-assay
1817	36	non-assay
1818	49	non-assay
1819	239	non-assay
1820	5190	non-assay
1821	230	non-assay
1822	37	non-assay
1823	65	non-assay
1824	494	non-assay
1825	1145	non-assay
1826	3	non-assay
1827	7	non-assay
1828	9	non-assay
1829	90	non-assay
1830	39	non-assay
1831	49	non-assay
1832	308	non-assay
1833	16	non-assay
1834	43	non-assay
1835	40	non-assay
1836	120	non-assay
1837	23	non-assay
1838	20	non-assay
1839	39	non-assay
1840	24	non-assay
1841	21	non-assay
1842	28	non-assay
1843	160	non-assay
1844	68	non-assay
1845	13	non-assay
1846	672	non-assay
1847	140	non-assay
1848	247	non-assay
1849	29	non-assay
1850	46	non-assay
1851	417	non-assay
1852	46	non-assay
1853	557	non-assay
1854	25	non-assay
1855	65	non-assay
1856	129	non-assay
1857	224	non-assay
1858	21	non-assay
1859	83	non-assay
1860	54	non-assay
1861	67	non-assay
1862	163	non-assay
1863	9	non-assay
1864	46	non-assay
1865	1	non-assay
1866	98	assay
1867	9	assay
1868	116	assay
1869	51	assay
1870	81	assay
1871	62	assay
1872	13	assay
1873	40	assay
1874	63	assay
1875	77	assay
1876	68	assay
1877	105	assay
1878	593	assay
1879	118	assay
1880	65	assay
1881	30	assay
1882	748	assay
1883	47	assay
1884	1827	assay
1885	157	assay
1886	135	non-assay
1887	1329	non-assay
1888	117	non-assay
1889	372	non-assay
1890	265	non-assay
1891	61	non-assay
1892	40	non-assay
1893	12	non-assay
1894	31	non-assay
1895	132	non-assay
1896	16	non-assay
1897	11	non-assay
1898	9	non-assay
1899	74	non-assay
1900	77	non-assay
1901	55	non-assay
1902	21	non-assay
1903	55	non-assay
1904	158	non-assay
1905	66	non-assay
1906	31	non-assay
1907	54	non-assay
1908	166	non-assay
1909	463	non-assay
1910	33	non-assay
1911	276	non-assay
1912	4860	non-assay
1913	1216	non-assay
1914	345	non-assay
1915	175	non-assay
1916	48	non-assay
1917	532	non-assay
1918	204	non-assay
1919	523	non-assay
1920	15	non-assay
1921	229	non-assay
1922	16	non-assay
1923	34	non-assay
1924	15	non-assay
1925	26	non-assay
1926	489	non-assay
1927	4175	non-assay
1928	58	non-assay
1929	709	non-assay
1930	38	non-assay
1931	166	non-assay
1932	136	non-assay
1933	19	non-assay
1934	25	non-assay
1935	42	non-assay
1936	678	non-assay
1937	176	non-assay
1938	290	non-assay
1939	28	non-assay
1940	71	non-assay
1941	72	non-assay
1942	1304	non-assay
1943	1282	non-assay
1944	145	non-assay
1945	57	non-assay
1946	238	non-assay
1947	5342	non-assay
1948	62	non-assay
1949	18	non-assay
1950	5	non-assay
1951	13	assay
1952	4	assay
1953	101	assay
1954	84	assay
1955	138	assay
1956	61	assay
1957	1611	assay
1958	187	assay
1959	240	assay
1960	566	assay
1961	86	assay
1962	203	assay
1963	31	assay
1964	24	assay
1965	35	assay
1966	194	assay
1967	25	assay
1968	1114	assay
1969	28	assay
1970	29	assay
1971	152	non-assay
1972	24	non-assay
1973	920	non-assay
1975	5	non-assay
1976	51	non-assay
1977	130	non-assay
1978	223	non-assay
1979	89	non-assay
1980	304	non-assay
1981	84	non-assay
1982	102	non-assay
1983	46	non-assay
1984	59	non-assay
1985	50	non-assay
1987	2784	non-assay
1988	5	non-assay
1989	494	non-assay
1990	60	non-assay
1991	5	non-assay
1992	138	non-assay
1993	99	non-assay
1994	6	non-assay
1996	17	non-assay
1997	421	non-assay
1998	18	non-assay
1999	40	non-assay
2000	24	non-assay
2001	109	non-assay
2002	13	non-assay
2003	859	non-assay
2004	1	non-assay
2005	364	non-assay
2006	29	non-assay
2007	35	non-assay
2008	127	non-assay
2009	22	non-assay
2010	23	non-assay
2011	53	non-assay
2012	52	non-assay
2013	55	non-assay
2014	29	non-assay
2015	258	non-assay
2016	17	non-assay
2017	7	non-assay
2018	139	non-assay
2019	77	non-assay
2020	59	non-assay
2021	3	non-assay
2022	16	non-assay
2023	216	non-assay
2024	23	non-assay
2025	43	non-assay
2026	29	non-assay
2027	17	non-assay
2028	37	non-assay
2029	48	non-assay
2030	30	non-assay
2031	721	non-assay
2032	42	non-assay
2033	4	non-assay
2034	12	non-assay
2035	761	non-assay
2036	134	non-assay
2037	1240	non-assay
2038	35	non-assay
2039	3	non-assay
2040	727	non-assay
[truncated: 25,637 more rows]

## Sheet: S6_regional_mutation_percentage
number_of_mutations	percent_position_non-assay	percent_position_assay
1	100	100
2	94.8862	95.3353
3	90.8789	91.9339
4	87.9389	89.1156
5	85.7104	86.7833
6	83.7673	85.277
7	81.9532	84.208
8	80.1665	82.5073
9	78.5949	80.8066
10	77.1014	79.3003
11	75.5415	78.0855
12	74.177	76.9193
13	72.9025	75.6074
14	71.6123	74.6356
15	70.2909	73.4208
16	69.161	72.5462
17	68.078	71.9145
18	66.9638	71.0884
19	65.8222	70.1166
20	64.88	69.3878
21	63.8048	68.4645
22	62.8274	67.5413
23	61.8383	66.3751
24	61.0056	65.5491
25	60.1454	64.6744
26	59.3909	63.897
27	58.4682	62.9738
28	57.7058	62.4393
29	56.9317	61.8562
30	56.2046	61.3217
31	55.3718	60.69
32	54.6016	60.0097
33	53.8862	59.4752
34	53.202	58.8921
35	52.5921	58.2119
36	51.9235	57.5316
37	51.3371	57.24
38	50.7076	56.6084
39	50.086	56.2682
40	49.5348	55.4908
41	48.8936	55.1506
42	48.4205	54.3732
43	47.8888	53.9845
44	47.2985	53.3528
45	46.8684	52.964
46	46.368	52.381
47	45.8519	52.138
48	45.3358	51.7493
49	44.9019	51.5063
50	44.507	51.1176
51	44.0848	50.3887
52	43.6625	49.8542
53	43.252	49.4169
54	42.8493	49.2225
55	42.4545	48.5909
56	42.0596	48.0564
57	41.6882	47.7162
58	41.2777	47.5219
59	40.8945	47.2789
60	40.4996	46.7444
61	40.1087	46.2585
62	39.7686	45.7726
63	39.3698	45.4325
64	39.0218	45.2381
65	38.7364	44.9951
66	38.3885	44.6064
67	38.0796	44.2663
68	37.7629	43.8776
69	37.4541	43.5374
70	37.1999	43.2945
71	36.9106	43.1001
72	36.6252	42.9057
73	36.3711	42.5656
74	36.1287	42.4198
75	35.8785	42.0311
76	35.6244	41.9825
77	35.4132	41.7396
78	35.1357	41.3022
79	34.8854	40.8163
80	34.6431	40.4762
81	34.3577	40.1361
82	34.1192	39.8931
83	33.8807	39.7959
84	33.6344	39.4558
85	33.3998	39.2128
86	33.173	39.1156
87	32.9815	38.8241
88	32.7938	38.484
89	32.5944	38.3868
90	32.3794	38.2896
91	32.2152	38.0466
92	31.9962	37.9009
93	31.7421	37.6579
94	31.5623	37.5121
95	31.4059	37.3178
96	31.1909	37.0748
97	30.9993	36.9291
98	30.796	36.8319
99	30.6279	36.6375
100	30.5067	36.4917
101	30.3464	36.4431
102	30.1822	36.346
103	30.0414	36.346
104	29.8811	36.2974
105	29.6778	36.2974
106	29.5371	36.103
107	29.3494	35.8601
108	29.1735	35.4713
109	29.0367	35.3256
110	28.8373	35.1312
111	28.6848	34.9854
112	28.5597	34.8397
113	28.4111	34.7911
114	28.2274	34.4995
115	28.0202	34.3052
116	27.9029	34.208
117	27.7739	34.0136
118	27.6488	33.8678
119	27.508	33.7707
120	27.3594	33.6249
121	27.1913	33.4305
122	27.0897	33.2847
123	26.9646	33.139
124	26.8512	33.0904
125	26.7183	32.9446
126	26.6166	32.6531
127	26.4954	32.4587
128	26.3899	32.2643
129	26.2413	32.1672
130	26.124	31.9728
131	25.9989	31.827
132	25.8894	31.5355
133	25.7721	31.4383
134	25.647	31.4383
135	25.5024	31.2925
136	25.3929	31.2439
137	25.26	31.1953
138	25.1388	30.9524
139	25.0059	30.8552
140	24.8886	30.8552
141	24.7791	30.8066
142	24.6579	30.6608
143	24.568	30.6608
144	24.4781	30.5637
145	24.3725	30.5151
146	24.263	30.3207
147	24.177	30.2721
148	24.0597	30.1263
149	23.9385	30.0777
150	23.8291	30.0292
151	23.7235	29.9806
152	23.6531	29.8348
153	23.5398	29.5432
154	23.4381	29.4947
155	23.3638	29.4461
156	23.27	29.4461
157	23.1293	29.2517
158	23.0198	29.0087
159	22.9377	28.9602
160	22.8517	28.7658
161	22.7735	28.7658
162	22.6875	28.6686
163	22.6093	28.6686
164	22.5545	28.62
165	22.4881	28.62
166	22.3786	28.4742
167	22.2848	28.3285
168	22.2027	28.2313
169	22.1206	28.1341
170	22.0502	27.9397
171	21.972	27.8426
172	21.9095	27.7454
173	21.8234	27.6968
174	21.7531	27.551
175	21.671	27.4052
176	21.5928	27.1623
177	21.5224	27.0165
178	21.4442	27.0165
179	21.323	26.9679
180	21.2605	26.8707
181	21.1549	26.8222
182	21.0923	26.725
183	21.0376	26.6278
184	20.9555	26.482
185	20.9125	26.3362
186	20.8148	26.2391
187	20.7483	26.1419
188	20.6388	25.9961
189	20.5255	25.8989
190	20.4551	25.8503
191	20.3652	25.8017
192	20.3182	25.7046
193	20.2361	25.5588
194	20.1619	25.4616
195	20.1149	25.413
196	20.0524	25.413
197	19.9898	25.3644
198	19.9156	25.3644
199	19.8295	25.3158
200	19.7787	25.2672
201	19.7162	25.2672
202	19.638	25.2672
203	19.5598	25.1701
204	19.5168	25.1215
205	19.4738	25.0729
206	19.3956	25.0729
207	19.3447	24.9757
208	19.2587	24.9757
209	19.2196	24.9271
210	19.1493	24.8785
211	19.0945	24.8299
212	19.0398	24.7813
213	18.9577	24.6356
214	18.8834	24.587
215	18.8052	24.4412
216	18.7583	24.344
217	18.6879	24.344
218	18.6332	24.344
219	18.5785	24.344
220	18.5237	24.2954
221	18.4573	24.2954
222	18.3986	24.2468
223	18.3361	24.2468
224	18.3009	24.1983
225	18.2618	24.1011
226	18.2071	24.1011
227	18.1484	24.1011
228	18.0898	24.1011
229	18.0311	23.9553
230	17.9764	23.9553
231	17.9334	23.8095
232	17.8708	23.7609
233	17.8161	23.7123
234	17.7301	23.6638
235	17.6636	23.5666
236	17.6089	23.4694
237	17.562	23.3236
238	17.5151	23.2264
239	17.4642	23.2264
240	17.4056	23.2264
241	17.343	23.1778
242	17.2961	23.0321
243	17.2609	22.9835
244	17.2101	22.9835
245	17.1827	22.9349
246	17.1358	22.8863
247	17.0615	22.6919
248	17.0185	22.6433
249	16.9912	22.6433
250	16.956	22.6433
251	16.913	22.5948
252	16.8231	22.5462
253	16.7918	22.5462
254	16.7488	22.449
255	16.6901	22.4004
256	16.6471	22.3032
257	16.6198	22.206
258	16.5572	22.1574
259	16.5025	22.1088
260	16.4673	22.1088
261	16.4321	22.1088
262	16.3734	22.0117
263	16.3383	21.9631
264	16.3109	21.8659
265	16.2796	21.8173
266	16.2483	21.7687
267	16.1897	21.7687
268	16.1623	21.7687
269	16.1232	21.6715
270	16.092	21.5743
271	16.0529	21.4286
272	15.9942	21.4286
273	15.959	21.3314
274	15.9278	21.3314
275	15.8652	21.2828
276	15.8417	21.2828
277	15.8026	21.1856
278	15.7714	21.137
279	15.7401	21.0884
280	15.6814	21.0398
281	15.6423	20.9913
282	15.6033	20.9427
283	15.5759	20.9427
284	15.5563	20.8941
285	15.5133	20.8941
286	15.4625	20.8941
287	15.4312	20.8455
288	15.3921	20.7483
289	15.3569	20.6997
290	15.3491	20.6511
291	15.3296	20.5053
292	15.2944	20.5053
293	15.2748	20.4568
294	15.224	20.4568
295	15.1693	20.4082
296	15.1341	20.4082
297	15.0911	20.3596
298	15.0364	20.2624
299	15.0051	20.2138
300	14.9621	20.2138
301	14.9073	20.2138
302	14.8722	20.1652
303	14.8292	20.1652
304	14.8174	20.1166
305	14.7705	20.068
306	14.7431	20.068
307	14.6845	20.068
308	14.6493	20.0194
309	14.618	19.9708
310	14.5946	19.9223
311	14.5672	19.8737
312	14.5555	19.8251
313	14.5203	19.7765
314	14.5125	19.7279
315	14.4851	19.6793
316	14.4616	19.6793
317	14.4382	19.6793
318	14.4147	19.6307
319	14.3756	19.6307
320	14.3483	19.5335
321	14.3287	19.5335
322	14.2974	19.5335
323	14.2818	19.5335
324	14.2505	19.4849
325	14.2232	19.4363
326	14.2075	19.4363
327	14.1645	19.3878
328	14.1293	19.3392
329	14.0981	19.1934
330	14.0824	19.1934
331	14.059	19.0962
332	14.0472	19.0476
333	14.0199	18.999
334	14.0003	18.9504
335	13.9769	18.9018
336	13.9495	18.9018
337	13.9378	18.9018
338	13.9143	18.9018
339	13.8987	18.9018
340	13.8791	18.8047
341	13.84	18.8047
342	13.7931	18.8047
343	13.7775	18.8047
344	13.7696	18.8047
345	13.7384	18.7075
346	13.6954	18.7075
347	13.6524	18.6589
348	13.625	18.6589
349	13.5976	18.6589
350	13.5585	18.6589
351	13.5351	18.6103
352	13.5116	18.6103
353	13.496	18.5617
354	13.4764	18.5617
355	13.4725	18.5617
356	13.4451	18.5617
357	13.4178	18.5617
358	13.3982	18.5617
359	13.3591	18.5617
360	13.3396	18.5617
361	13.324	18.5617
362	13.2927	18.5131
363	13.2614	18.4645
364	13.2301	18.4645
365	13.2106	18.4645
366	13.1949	18.4159
367	13.1519	18.4159
368	13.1363	18.3673
369	13.1246	18.3673
370	13.1011	18.2216
371	13.0816	18.2216
372	13.062	18.2216
373	13.0307	18.2216
374	12.9955	18.173
375	12.9604	18.173
376	12.9447	18.173
377	12.9213	18.1244
378	12.8978	18.0758
379	12.89	18.0272
380	12.8743	17.9786
381	12.8587	17.93
382	12.8431	17.93
383	12.8274	17.8814
384	12.7962	17.8328
385	12.7688	17.8328
386	12.761	17.7843
387	12.7531	17.7357
388	12.7375	17.6871
389	12.7258	17.6871
390	12.7023	17.6385
391	12.6828	17.5899
392	12.6671	17.5899
393	12.6437	17.5413
394	12.628	17.5413
395	12.6163	17.4927
396	12.585	17.4441
397	12.5498	17.3469
398	12.5147	17.3469
399	12.4912	17.2983
400	12.4638	17.2498
401	12.4443	17.2012
402	12.4208	17.2012
403	12.413	17.2012
404	12.3974	17.1526
405	12.3896	17.1526
406	12.3622	17.1526
407	12.3231	17.1526
408	12.3075	17.1526
409	12.2918	17.1526
410	12.2605	17.1526
411	12.2371	17.0068
412	12.2175	16.9096
413	12.1863	16.861
414	12.1745	16.8124
415	12.1472	16.8124
416	12.1081	16.8124
417	12.0846	16.8124
418	12.0651	16.8124
419	12.0338	16.7153
420	12.0103	16.7153
421	11.9908	16.7153
422	11.9751	16.7153
423	11.9556	16.6667
424	11.9439	16.6181
425	11.9282	16.5209
426	11.9087	16.4723
427	11.8969	16.4723
428	11.8774	16.4723
429	11.8578	16.4237
430	11.8539	16.4237
431	11.8383	16.4237
432	11.8188	16.4237
433	11.8031	16.4237
434	11.7914	16.4237
435	11.7836	16.4237
436	11.7679	16.4237
437	11.7484	16.3751
438	11.7249	16.3751
439	11.7093	16.3751
440	11.6819	16.3751
441	11.6741	16.3751
442	11.6545	16.3265
443	11.6311	16.3265
444	11.5998	16.3265
445	11.5764	16.3265
446	11.5568	16.3265
447	11.5412	16.2779
448	11.5373	16.2779
449	11.5177	16.2779
450	11.4825	16.1322
451	11.4669	16.1322
452	11.4552	16.1322
453	11.4395	16.035
454	11.4239	16.035
455	11.3848	15.9864
456	11.3809	15.9378
457	11.3652	15.9378
458	11.3457	15.9378
459	11.33	15.9378
460	11.3027	15.792
461	11.287	15.792
462	11.2714	15.7434
463	11.2558	15.6948
464	11.2245	15.6948
465	11.2089	15.6463
466	11.1971	15.6463
467	11.1893	15.6463
468	11.1854	15.6463
469	11.1698	15.5977
470	11.158	15.5977
471	11.1502	15.5977
472	11.1307	15.5977
473	11.1072	15.5977
474	11.0837	15.5977
475	11.0564	15.5977
476	11.0407	15.5491
477	11.0173	15.5005
478	11.0016	15.5005
479	10.9782	15.5005
480	10.9547	15.5005
481	10.9352	15.4519
482	10.9117	15.4519
483	10.9039	15.4519
484	10.8844	15.4519
485	10.857	15.4033
486	10.8453	15.4033
487	10.8179	15.3061
488	10.8023	15.2575
489	10.7827	15.2575
490	10.7671	15.2089
491	10.7514	15.2089
492	10.7436	15.1603
493	10.728	15.1603
494	10.7162	15.1603
495	10.685	15.1603
496	10.6771	15.1603
497	10.6654	15.1118
498	10.6615	15.1118
499	10.642	15.1118
500	10.6224	15.1118

## Sheet: S7_confusion_matrix
assay	PT	TP	TPN	FN	FNN	UNK	TP%	FN%	FNN%	UNK%
C5_COV_S_gene	1657631	24567	595	40	216	7640	99.533	0.0023659	0.0127759	0.451887
Noblis.57	1655637	26634	406	112	136	7764	99.5261	0.00662452	0.00804406	0.459221
Chan-S	1607062	73732	1317	109	1540	6929	99.4926	0.00644708	0.0910871	0.409833
Japan_WuhanCoV-spk1	1664354	17288	234	302	86	8425	99.4787	0.0178625	0.00508668	0.498318
Japan_NIID_WH-1_F24381	1656823	24516	512	349	76	8413	99.4773	0.0206425	0.00449521	0.497608
Won-S	1666248	12686	808	849	2221	7877	99.3525	0.0502162	0.131367	0.465905
Japan_NIID_WH-1_Seq_F24383	1655758	22709	467	3235	109	8411	99.3047	0.191342	0.00644708	0.497489
Noblis.40	1617536	61076	181	110	63	11723	99.2964	0.00650622	0.00372629	0.693386
Won-ORF1ab	1563669	114920	202	2	36	11860	99.2963	0.000118295	0.00212931	0.701489
HKU-ORF1b-nsp14	1663433	15101	226	81	30	11818	99.2944	0.00479095	0.00177442	0.699005
C2_COV_ORF1b	1632389	45440	893	1	87	11879	99.2922	5.91475e-05	0.00514583	0.702613
Noblis.42	1661715	16697	263	22	60	11932	99.2894	0.00130124	0.00354885	0.705748
cdc_n3	1614506	63680	429	10	39	12025	99.2859	0.000591475	0.00230675	0.711248
Noblis.44	1660926	17339	268	68	41	12047	99.281	0.00402203	0.00242505	0.71255
France_nCoV_IP4	1554134	124086	300	349	39	11781	99.2802	0.0206425	0.00230675	0.696817
France_nCoV_IP2	1647399	30804	280	125	59	12022	99.278	0.00739344	0.0034897	0.711071
Young-ORF1ab	1653742	24466	238	111	299	11833	99.2759	0.00656537	0.0176851	0.699892
cdc_n1	1621043	56882	407	29	48	12280	99.2691	0.00171528	0.00283908	0.726331
Thailand_WH-NIC_N	1649541	28495	242	101	49	12261	99.2659	0.0059739	0.00289823	0.725207
Noblis.12	1644652	33339	283	241	69	12105	99.2657	0.0142545	0.00408118	0.71598
Won-E	5	1678087	110	74	300	12113	99.2614	0.00437691	0.0177442	0.716453
China_ORF1ab	1664710	13037	394	18	255	12275	99.2578	0.00106465	0.0150826	0.726035
Young-N	1	1677953	153	33	138	12411	99.2558	0.00195187	0.00816235	0.734079
ncov_e_gene	1671863	6099	139	44	288	12256	99.2555	0.00260249	0.0170345	0.724912
Niu-E	1661887	15870	341	26	264	12301	99.2553	0.00153783	0.0156149	0.727573
Yip-ORF1ab	1661320	16261	408	18	432	12250	99.2488	0.00106465	0.0255517	0.724557
Japan_NIID_WH-1_F501	1657346	20369	178	89	116	12591	99.2431	0.00526413	0.00686111	0.744726
Chan-ORF1ab	57	1677405	254	72	250	12651	99.2327	0.00425862	0.0147869	0.748275
Japan_NIID_WH-1_F509	1640106	37112	429	201	268	12573	99.2286	0.0118886	0.0158515	0.743661
ncov_rdrp_2	71	1677034	238	1	1564	11781	99.2106	5.91475e-05	0.0925067	0.696817
cdc_n2	1622617	53899	565	79	130	13399	99.1951	0.00467265	0.00768917	0.792517
HKU-N	1633061	43092	608	196	190	13542	99.1762	0.0115929	0.011238	0.800975
Won-N	1634741	41592	217	114	34	13991	99.1637	0.00674281	0.00201101	0.827532
Japan_NIID_2019-nCOV_N	3	1676346	196	200	177	13767	99.1634	0.0118295	0.0104691	0.814283
Chan-N	1630595	45578	368	65	223	13860	99.1632	0.00384459	0.0131899	0.819784
ncov_rdrp_1	0	1676313	179	792	1624	11781	99.1603	0.0468448	0.0960555	0.696817
ncov_n_gene	1633141	42891	399	218	153	13887	99.1567	0.0128942	0.00904956	0.821381
C3_COV_ORF3a	1513748	160268	1757	48	751	14117	99.1178	0.00283908	0.0444198	0.834985
C1_COV_ORF1a	1643241	27716	2061	4	293	17374	98.9548	0.00023659	0.0173302	1.02763
C4_COV_ORF8	833817	828366	9457	2861	388	15800	98.8733	0.169221	0.0229492	0.93453
Japan_NIID_WH-1_Seq_F519	1634109	28526	433	6616	8419	12586	98.3663	0.39132	0.497963	0.74443
Young-S	775271	62150	2900	798480	13942	37946	49.7029	47.2281	0.824634	2.24441
China_N	401644	258102	569	1010632	6168	13574	39.056	59.7763	0.364822	0.802868

## Sheet: S8_confusion_matrix_omicron
assay	PT	TP	TPN	FN	FNN	UNK	TP%	FN%	FNN%	UNK%
France_nCoV_IP4	48132	220	6			0	100	0	0	0
HKU-ORF1b-nsp14	48284	71	3			0	100	0	0	0
C2_COV_ORF1b	48199	154	4			1	99.9979	0	0	0.00206791
Yip-ORF1ab	48263	90	3	2		0	99.9959	0.00413582	0	0
C1_COV_ORF1a	48097	201	57			3	99.9938	0	0	0.00620373
Noblis.42	48230	107	18		2	1	99.9938	0	1.5625	0.00206791
Chan-ORF1ab		48329	25	1	1	2	99.9917	0.00206791	0.00206791	0.00413582
France_nCoV_IP2	48092	257	5	1		3	99.9917	0.00206791	0	0.00620373
Noblis.12	47645	704	5	2		2	99.9917	0.00413582	0	0.00413582
ncov_rdrp_2	1	48320	32	1	2	2	99.9897	0.00206791	0.00413591	0.00413582
Won-E		48333	20	1	2	2	99.9897	0.00206791	0.00413582	0.00413582
Won-ORF1ab	48207	137	9		3	2	99.9897	0	1.98675	0.00413582
Niu-E	48281	59	12		3	3	99.9876	0	3.8961	0.00620373
ncov_e_gene	124	48196	31	1	3	3	99.9855	0.00206791	0.00621968	0.00620373
Japan_WuhanCoV-spk1	48243	93	12			10	99.9793	0	0	0.0206791
cdc_n3	47761	582	3	5	1	6	99.9752	0.0103396	0.167504	0.0124075
C3_COV_ORF3a	47959	379	6	1	5	8	99.971	0.00206791	1.25313	0.0165433
cdc_n2	48062	271	11		3	11	99.971	0	1.01351	0.022747
Chan-N	47260	1072	8		4	14	99.9628	0	0.364299	0.0289507
Japan_NIID_WH-1_F24381	48207	131	1		9	10	99.9607	0	5.96026	0.0206791
Japan_NIID_2019-nCOV_N		48334	4		4	16	99.9586	0	0.00827164	0.0330866
HKU-N	48133	189	15	3	7	11	99.9566	0.00620373	3.11111	0.022747
Japan_NIID_WH-1_F501	48231	103	3	3	1	17	99.9566	0.00620373	0.787402	0.0351545
Young-ORF1ab	48232	98	7		21	0	99.9566	0	16.6667	0
Noblis.40	48220	110	6		21	1	99.9545	0	15.2174	0.00206791
ncov_rdrp_1		48305	30	17	4	2	99.9524	0.0351545	0.00827164	0.00413582
cdc_n1	262	48031	41	14	2	8	99.9504	0.0289507	0.00415835	0.0165433
Won-N	48222	107	1			28	99.9421	0	0	0.0579015
ncov_n_gene	48106	212	11		1	28	99.94	0	0.396825	0.0579015
Japan_NIID_WH-1_Seq_F24383	48196	128	1	14	9	10	99.9318	0.0289507	5.55556	0.0206791
Young-N		48316	6	17	3	16	99.9256	0.0351545	0.00620373	0.0330866
Noblis.57	37104	11174	26		52	2	99.8883	0	0.462058	0.00413582
Japan_NIID_WH-1_F509	47854	433	15	5	34	17	99.8842	0.0103396	6.74603	0.0351545
Noblis.44	48150	128	23	11	5	41	99.8821	0.022747	2.40385	0.0847843
C5_COV_S_gene	37085	11088	38	19	65	63	99.696	0.0392903	0.576599	0.130278
China_ORF1ab	47710	72	295		272	9	99.4189	0	41.9753	0.0186112
Japan_NIID_WH-1_Seq_F519	47638	299	8	348	48	17	99.146	0.719633	6.66667	0.0351545
Won-S	36875	10929	53	96	116	289	98.964	0.198519	1.01019	0.597626
C4_COV_ORF8	47138	275	96	59	182	608	98.2443	0.122007	14.918	1.25729
Chan-S	565	46091	180	65	337	1120	96.8526	0.134414	0.705124	2.31606
Young-S	36163	333	82	7277	2488	2015	75.64	15.0482	20.4018	4.16684
Thailand_WH-NIC_N	1129	305	8	41528	2642	2746	2.98193	85.8762	5.59402	5.67848
China_N	56	108	2	48017	169	6	0.343273	99.2948	0.349882	0.0124075

## Sheet: S9_near_neighbor_analysis
id	assay	PT	TP	FN	PF	FP	TN
1	Japan_NIID_WH-1_F501	1388322	17644	164	0	1	370
2	Japan_NIID_WH-1_F509	1373840	31944	357	1	0	369
3	Japan_NIID_WH-1_Seq_F519	1368618	24802	12710	0	1	369
4	Yip-ORF1ab	1391831	14076	400	5	1	1
5	Noblis.12	1379006	27207	259	0	0	680
6	C1_COV_ORF1a	1376415	25134	248	0	0	0
7	France_nCoV_IP2	1380683	25745	129	1	0	367
8	China_ORF1ab	1394965	11190	207	1	0	367
9	France_nCoV_IP4	1305290	101141	317	0	0	1190
10	Young-ORF1ab	1385853	20446	403	5	1	0
11	ncov_rdrp_1	0	1405108	1636	433	105	5967
12	ncov_rdrp_2	48	1405778	918	2	73	5916
13	Won-ORF1ab	1375505	31165	25	5	2	313
14	Chan-ORF1ab	47	1405751	259	0	5	2
15	Noblis.40	1364879	41763	145	0	1	1420
16	Noblis.44	1391559	14897	71	0	1	1786
17	Noblis.42	1392454	14102	53	0	2	1136
18	HKU-ORF1b-nsp14	1393606	13023	85	324	29	452
19	C2_COV_ORF1b	1368614	37976	58	0	0	0
20	Young-S	654144	56697	688394	4	1	0
21	Chan-S	1357925	50498	1499	5	0	2
22	Won-S	1394416	11587	2635	5	1	0
23	C5_COV_S_gene	1387728	21552	181	0	0	0
24	Noblis.57	1387069	22129	161	0	1	853
25	Japan_WuhanCoV-spk1	1394779	13924	309	1	1	594
26	Japan_NIID_WH-1_F24381	1388298	20391	343	0	1	601
27	Japan_NIID_WH-1_Seq_F24383	1387693	18953	2389	0	0	606
28	C3_COV_ORF3a	1258645	145336	691	0	0	0
29	Won-E	5	1406170	310	0	384	1
30	ncov_e_gene	1400826	5278	274	361	15	53
31	Niu-E	1391685	14414	243	26	359	0
32	cdc_n1	1357685	48617	57	0	2	381
33	Thailand_WH-NIC_N	1382094	24172	102	0	2	375
34	Young-N	1	1406187	111	0	5	1
35	cdc_n3	1351961	54524	40	1	353	36
36	ncov_n_gene	1367007	38182	287	0	340	72
37	Won-N	1369388	35891	120	8	7	358
38	C4_COV_ORF8	691359	709972	2624	0	0	0
39	China_N	381708	155568	867964	0	2	691
40	Japan_NIID_2019-nCOV_N	3	1404692	320	0	0	384
41	HKU-N	1370215	34660	300	327	33	34
42	cdc_n2	1357351	47842	176	0	1	372
43	Chan-N	1364669	40026	245	4	3	353

[truncated: 3 more sheets: SA_variant_call_date, SB_assay_escape_count, SC_predicted_shared_failure]
